# Supplementary material for: A Bioinformatics Tool for Identifying Intratumoral Microbes from the ORIEN Dataset
Source: Cancer Res Commun. 2024 Feb 5;4(2):293–302. doi: 10.1158/2767-9764.CRC-23-0213 (PMC10840455; doi:10.1158/2767-9764.CRC-23-0213)
Supplement: Supplementary Table 1 — Identified cancer-associated microbial signatures in all studied cancer types. [file crc-23-0213-s02.xlsx]

## Sheet: sheet 1
Table S1. Identified cancer-associated microbial signatures in all studied cancer types.
COAD	LUAD	LUSC	OtherCR	OtherLung	OtherPancreatic	PAAD	READ	SARC	SCLC	SKCM	THCA
Sphingomonas hengshuiensis	Sphingomonas hengshuiensis	Acinetobacter nosocomialis	Neurospora crassa	Acinetobacter nosocomialis	Sphingomonas hengshuiensis	Sphingomonas hengshuiensis	Lacrimispora saccharolytica	Ustilaginoidea virens	Neurospora crassa	Sphingomonas hengshuiensis	Sphingomonas hengshuiensis
[Ruminococcus] gnavus	Pseudomonas aeruginosa *	Sphingomonas hengshuiensis	Lacrimispora saccharolytica	Sphingomonas hengshuiensis	Pseudomonas aeruginosa	Pseudomonas aeruginosa	Sphingomonas hengshuiensis	Acinetobacter calcoaceticus	Trypanosoma brucei	Thermotoga maritima	Pseudomonas aeruginosa
Pseudomonas aeruginosa	Pseudomonas putida	Pseudomonas aeruginosa	Corynebacterium terpenotabidum	Pseudomonas aeruginosa *	Thermotoga maritima	Thermotoga maritima	[Ruminococcus] gnavus	Alcaligenes faecalis	Corynebacterium terpenotabidum	Ustilaginoidea virens	Pseudomonas mendocina
Ustilaginoidea virens	Ustilaginoidea virens	Thermotoga maritima	Selenomonas sputigena *	Thermotoga maritima	Pseudomonas mendocina	Pseudomonas mendocina	Pseudomonas aeruginosa	Pichia kudriavzevii	Zymoseptoria tritici	Acinetobacter calcoaceticus	Pseudomonas putida
Acinetobacter calcoaceticus	Acinetobacter calcoaceticus	Pseudomonas mendocina	Sphingomonas hengshuiensis	Pseudomonas mendocina	Pseudomonas putida	Pseudomonas putida	Thermotoga maritima	Pyricularia grisea	Corynebacterium kefirresidentii	Zymoseptoria tritici	Ustilaginoidea virens
Alcaligenes faecalis	Alcaligenes faecalis	Pseudomonas putida *	Staphylococcus aureus	Pseudomonas putida	Ustilaginoidea virens	Burkholderia glumae	Pseudomonas putida	Neurospora crassa *	Pseudomonas frederiksbergensis	Thermothielavioides terrestris	Acinetobacter calcoaceticus
Escherichia coli *	Pichia kudriavzevii	Ustilaginoidea virens	[Ruminococcus] gnavus *	Burkholderia glumae	Acinetobacter calcoaceticus	Ustilaginoidea virens	Ustilaginoidea virens	Staphylococcus aureus	Bifidobacterium dentium	Talaromyces rugulosus	Alcaligenes faecalis
Pichia kudriavzevii	Pyricularia grisea	Acinetobacter calcoaceticus	Moraxella osloensis	Ustilaginoidea virens	Alcaligenes faecalis	Acinetobacter baumannii	Acinetobacter baumannii	Candida albicans *	Cryptosporidium parvum	Pichia kudriavzevii	Pichia kudriavzevii
Bacteroides fragilis *	Neurospora crassa	Alcaligenes faecalis	Pseudomonas aeruginosa *	Acinetobacter calcoaceticus	Zymoseptoria tritici	Acinetobacter calcoaceticus	Acinetobacter calcoaceticus	Bacillus cereus	Plasmodium chabaudi	Pyricularia grisea	Pyricularia grisea
Phocaeicola vulgatus	Staphylococcus aureus	Zymoseptoria tritici	Thermotoga maritima	Mannheimia sp. USDA-ARS-USMARC-1261	Thermothielavioides terrestris	Alcaligenes faecalis	Alcaligenes faecalis	Sporisorium graminicola	Plasmodium vivax	Bordetella holmesii	Neurospora crassa
Pyricularia grisea	Moraxella osloensis	Thermothielavioides terrestris	Pseudomonas mendocina	Alcaligenes faecalis	Talaromyces rugulosus	Zymoseptoria tritici	Escherichia coli	Trypanosoma brucei	Theileria equi	Neurospora crassa	Staphylococcus aureus
Fusobacterium nucleatum *	Candida albicans *	Talaromyces rugulosus	Streptococcus porcinus	Escherichia coli	Pichia kudriavzevii	Thermothielavioides terrestris	Bacteroides caccae	Bifidobacterium dentium	Sphingomonas hengshuiensis	Staphylococcus aureus	Candida albicans
Phocaeicola dorei	Bacillus cereus	Pichia kudriavzevii	Candida albicans *	Zymoseptoria tritici	Pyricularia grisea	Talaromyces rugulosus	Zymoseptoria tritici	Cryptosporidium parvum *	Staphylococcus aureus *	Pseudomonas yamanorum	Bacillus cereus
Neurospora crassa	Bacillus subtilis	Pyricularia grisea	Bacillus cereus	Streptomyces roseochromogenus	Fusobacterium nucleatum *	Pichia kudriavzevii	Thermothielavioides terrestris	Plasmodium vivax	Myroides profundi	Candida albicans	Bacillus subtilis
Staphylococcus aureus	Bacillus thuringiensis	Fusobacterium nucleatum *	Bacillus mycoides	Thermothielavioides terrestris	Bordetella holmesii	Pyricularia grisea	Talaromyces rugulosus	Thermothielavioides terrestris	Moraxella osloensis	Bacillus cereus	Bacillus thuringiensis
Streptococcus porcinus	Sporisorium graminicola	Bordetella holmesii	Ustilaginoidea virens	Talaromyces rugulosus	Bacillus sp. S3	Fusobacterium nucleatum *	Pichia kudriavzevii	Talaromyces rugulosus	Thermothielavioides terrestris	Bacillus subtilis	Sporisorium graminicola
Candida albicans *	Clostridium tetani	Bacillus sp. S3	Bacillus subtilis	Pichia kudriavzevii	Neurospora crassa	Bordetella holmesii	Bacteroides fragilis		Talaromyces rugulosus	Sporisorium graminicola	Clostridium tetani
Bacillus cereus	Trypanosoma brucei	Neurospora crassa	Bacillus atrophaeus	Pyricularia grisea	Corynebacterium terpenotabidum	Bacillus sp. S3	Phocaeicola vulgatus		Pseudomonas aeruginosa	Clostridium tetani	Trypanosoma brucei
Bacillus subtilis	Bifidobacterium dentium	Corynebacterium terpenotabidum	Clostridium botulinum	Fusobacterium nucleatum	Staphylococcus aureus	Neurospora crassa	Parabacteroides distasonis		Thermotoga maritima	Pseudomonas sp. St316	Bifidobacterium dentium
Bacillus thuringiensis	Cryptosporidium parvum	Micrococcus luteus	Bacteroides ovatus *	Bordetella holmesii	Streptococcus equi	Corynebacterium terpenotabidum	Pyricularia grisea		Pichia kudriavzevii	Trypanosoma brucei	Cryptosporidium parvum
Sporisorium graminicola	Plasmodium vivax	Staphylococcus aureus	Acinetobacter calcoaceticus	Bacillus sp. S3	Pseudomonas yamanorum	Staphylococcus aureus	Fusobacterium nucleatum *		Pseudomonas putida	Bifidobacterium dentium	Plasmodium vivax
Trypanosoma brucei	Aspergillus chevalieri	Moraxella osloensis	Odoribacter splanchnicus *	Burkholderia contaminans	Candida albicans *	Moraxella osloensis	Phocaeicola dorei		Aspergillus chevalieri	Cryptosporidium parvum	Aspergillus chevalieri
Bifidobacterium dentium *	Zymoseptoria tritici	Candida albicans	Porphyromonas asaccharolytica *	Neurospora crassa	Bacillus cereus	Pseudomonas yamanorum	Bordetella holmesii		Pyricularia grisea	Plasmodium vivax	Mannheimia sp. USDA-ARS-USMARC-1261
Cryptosporidium parvum *	Thermothielavioides terrestris	Bacillus cereus	Clostridium perfringens *	Corynebacterium terpenotabidum	Bacillus subtilis	Candida albicans	Bacillus sp. S3		Fusobacterium nucleatum	Aspergillus chevalieri	Zymoseptoria tritici
Plasmodium vivax	Talaromyces rugulosus	Bacillus mycoides	Sporisorium graminicola	Staphylococcus aureus *	Bacillus atrophaeus	Bacillus cereus	Neurospora crassa		Candida albicans		Thermothielavioides terrestris
Theileria equi	Bordetella holmesii	Bacillus subtilis	Pseudomonas sp. St316	Moraxella osloensis *	Sporisorium graminicola	Bacillus subtilis	Corynebacterium terpenotabidum		Bacillus cereus		Talaromyces rugulosus
Aspergillus chevalieri	Bacillus sp. S3	Bacillus thuringiensis	Enterocloster clostridioformis	Pseudomonas yamanorum	Clostridium tetani	Bacillus thuringiensis	Staphylococcus aureus		Bacillus mycoides		Bordetella holmesii
Pseudomonas chlororaphis	Corynebacterium terpenotabidum	Bacillus atrophaeus	Alcaligenes faecalis	Nocardia mangyaensis	Pseudomonas sp. St316	Sporisorium graminicola	Myroides profundi		Ustilaginoidea virens		Bacillus sp. S3
Lacrimispora saccharolytica	Pseudomonas yamanorum	Sporisorium graminicola	Escherichia coli *	Candida albicans*	Trypanosoma brucei	Clostridium tetani	Moraxella osloensis		Bacillus subtilis		Corynebacterium terpenotabidum
Zymoseptoria tritici	Pseudomonas sp. St316	Clostridium tetani	Trypanosoma brucei	Mycolicibacterium mucogenicum	Bifidobacterium dentium	Pseudomonas sp. St316	Streptococcus porcinus		Bacillus thuringiensis		Pseudomonas yamanorum
Thermothielavioides terrestris		Pseudomonas sp. St316	Bacteroides caccae	Bacillus cereus	Cryptosporidium parvum	Trypanosoma brucei	Pseudomonas yamanorum		Corynebacterium tuberculostearicum		Pseudomonas sp. St316
Talaromyces rugulosus		Trypanosoma brucei	Zymoseptoria tritici	Bacillus mycoides	Plasmodium chabaudi	Bifidobacterium dentium	Candida albicans		Bacillus atrophaeus
Bordetella holmesii		Bifidobacterium dentium	Bifidobacterium dentium *	Stenotrophomonas maltophilia	Plasmodium vivax	Cryptosporidium parvum	Bacillus cereus		Clostridium botulinum
Bacillus sp. S3		Cryptosporidium parvum	Cryptosporidium parvum *	Bacillus subtilis	Aspergillus chevalieri	Plasmodium chabaudi	Bacillus subtilis		Acinetobacter baumannii
Bacteroides ovatus		Plasmodium vivax	Plasmodium vivax	Bacillus thuringiensis	Pseudomonas chlororaphis	Plasmodium vivax	Bacillus thuringiensis		Acinetobacter calcoaceticus
Odoribacter splanchnicus		Aspergillus chevalieri	Thermothielavioides terrestris	Bacillus atrophaeus		Theileria equi	Bacillus atrophaeus		Sporisorium graminicola
Pseudomonas sp. St316		Pseudomonas chlororaphis	Talaromyces rugulosus	Sporisorium graminicola		Burkholderia territorii	Clostridium botulinum		Bordetella holmesii
			Pichia kudriavzevii	Clostridium tetani		Aspergillus chevalieri	Bacteroides ovatus		Pseudomonas chlororaphis
			Bacteroides fragilis *	Pseudomonas sp. St316		Pseudomonas chlororaphis	Odoribacter splanchnicus		Clostridium tetani
			Phocaeicola vulgatus	Trypanosoma brucei			Porphyromonas asaccharolytica		Pseudomonas sp. St316
			Parabacteroides distasonis *	Bifidobacterium dentium			Sporisorium graminicola		Mannheimia sp. USDA-ARS-USMARC-1261
			Aspergillus chevalieri	Cryptosporidium parvum			Clostridium tetani		Bacillus sp. S3
			Pyricularia grisea	Plasmodium chabaudi			Pseudomonas sp. St316		Alcaligenes faecalis
			Fusobacterium nucleatum *	Plasmodium vivax			Trypanosoma brucei
			Bacteroides xylanisolvens *	Theileria equi			Bifidobacterium dentium
			Phocaeicola dorei	Aspergillus chevalieri			Cryptosporidium parvum
			Bordetella holmesii	Methylobacterium nodulans			Plasmodium vivax
			Pseudomonas chlororaphis	Pseudomonas chlororaphis			Theileria equi
			Bacillus sp. S3				Anaerotignum propionicum
							Aspergillus chevalieri
							Pseudomonas chlororaphis
