# Supplementary material for: A Bioinformatics Tool for Identifying Intratumoral Microbes from the ORIEN Dataset
Source: Cancer Res Commun. 2024 Feb 5;4(2):293–302. doi: 10.1158/2767-9764.CRC-23-0213 (PMC10840455; doi:10.1158/2767-9764.CRC-23-0213)
Supplement: Supplementary Table 3 — Shared and unique microbial species identified across different cancer types. [file crc-23-0213-s04.xlsx]

## Sheet: Shared 
Table S3. Shared and unique microbial species identified across different cancer types.
Species shared across the microbiomes of all studied cancer types	Unique_in_LUSC	Unique_in_OtherCR	Unique_in_OtherLung	Unique_in_OtherPancreatic	Unique_in_PAAD	Unique_in_READ	Unique_in_SCLC
Ustilaginoidea virens	Micrococcus luteus	Bacteroides xylanisolvens	Burkholderia contaminans	Streptococcus equi	Burkholderia territorii	Anaerotignum propionicum	Corynebacterium kefirresidentii
Acinetobacter calcoaceticus		Clostridium perfringens	Methylobacterium nodulans				Corynebacterium tuberculostearicum
Pichia kudriavzevii		Enterocloster clostridioformis	Mycolicibacterium mucogenicum				Pseudomonas frederiksbergensis
Pyricularia grisea		Selenomonas sputigena	Nocardia mangyaensis
Neurospora crassa			Stenotrophomonas maltophilia
Staphylococcus aureus			Streptomyces roseochromogenus
Candida albicans
Bacillus cereus
Sporisorium graminicola
Trypanosoma brucei
Bifidobacterium dentium
Cryptosporidium parvum
Plasmodium vivax
Thermothielavioides terrestris
Talaromyces rugulosus
