# Supplementary material for: A Bioinformatics Tool for Identifying Intratumoral Microbes from the ORIEN Dataset
Source: Cancer Res Commun. 2024 Feb 5;4(2):293–302. doi: 10.1158/2767-9764.CRC-23-0213 (PMC10840455; doi:10.1158/2767-9764.CRC-23-0213)
Supplement: Supplementary Table 4 — Metabolic compounds relationships microbial signatures. [file crc-23-0213-s05.xlsx]

## Sheet: COAD
Table S4-1. Metabolic compounds relationships microbial signatures identified in COAD
Compound	Species	Compound_name
C00011	Bacillus cereus	CO2; Carbon dioxide
C00011	Bacillus subtilis	CO2; Carbon dioxide
C00011	Bacillus thuringiensis	CO2; Carbon dioxide
C00011	Bacteroides fragilis	CO2; Carbon dioxide
C00011	Bacteroides ovatus	CO2; Carbon dioxide
C00011	Escherichia coli	CO2; Carbon dioxide
C00011	Lacrimispora saccharolytica	CO2; Carbon dioxide
C00011	Phocaeicola dorei	CO2; Carbon dioxide
C00011	Phocaeicola vulgatus	CO2; Carbon dioxide
C00011	Pseudomonas aeruginosa	CO2; Carbon dioxide
C00014	Bacillus subtilis	Ammonia; NH3
C00014	Bacteroides fragilis	Ammonia; NH3
C00014	Bacteroides ovatus	Ammonia; NH3
C00014	Escherichia coli	Ammonia; NH3
C00014	Fusobacterium nucleatum	Ammonia; NH3
C00014	Lacrimispora saccharolytica	Ammonia; NH3
C00014	Phocaeicola dorei	Ammonia; NH3
C00014	Phocaeicola vulgatus	Ammonia; NH3
C00014	Pseudomonas aeruginosa	Ammonia; NH3
C00025, C00217	Escherichia coli	D-Glutamate; D-Glutamic acid; D-Glutaminic acid; D-2-Aminoglutaric acid
C00025, C00217	Fusobacterium nucleatum	D-Glutamate; D-Glutamic acid; D-Glutaminic acid; D-2-Aminoglutaric acid
C00031	Bacteroides fragilis	D-Glucose; Grape sugar; Dextrose; Glucose; D-Glucopyranose
C00031	Bacteroides ovatus	D-Glucose; Grape sugar; Dextrose; Glucose; D-Glucopyranose
C00031	Escherichia coli	D-Glucose; Grape sugar; Dextrose; Glucose; D-Glucopyranose
C00031	Fusobacterium nucleatum	D-Glucose; Grape sugar; Dextrose; Glucose; D-Glucopyranose
C00031	Odoribacter splanchnicus	D-Glucose; Grape sugar; Dextrose; Glucose; D-Glucopyranose
C00031	Pseudomonas aeruginosa	D-Glucose; Grape sugar; Dextrose; Glucose; D-Glucopyranose
C00033	Bacillus subtilis	Acetate; Acetic acid; Ethanoic acid
C00033	Bacteroides fragilis	Acetate; Acetic acid; Ethanoic acid
C00033	Bacteroides ovatus	Acetate; Acetic acid; Ethanoic acid
C00033	Bifidobacterium dentium	Acetate; Acetic acid; Ethanoic acid
C00033	Escherichia coli	Acetate; Acetic acid; Ethanoic acid
C00033	Fusobacterium nucleatum	Acetate; Acetic acid; Ethanoic acid
C00033	Lacrimispora saccharolytica	Acetate; Acetic acid; Ethanoic acid
C00033	Odoribacter splanchnicus	Acetate; Acetic acid; Ethanoic acid
C00033	Phocaeicola dorei	Acetate; Acetic acid; Ethanoic acid
C00033	Phocaeicola vulgatus	Acetate; Acetic acid; Ethanoic acid
C00033	[Ruminococcus] gnavus	Acetate; Acetic acid; Ethanoic acid
C00039, C00046, C00419	Bacillus subtilis	Polynucleotide
C00039, C00046, C00419	Staphylococcus aureus	Polynucleotide
C00042	Bacillus subtilis	Succinate; Succinic acid; Butanedionic acid; Ethylenesuccinic acid
C00042	Bacteroides fragilis	Succinate; Succinic acid; Butanedionic acid; Ethylenesuccinic acid
C00042	Bacteroides ovatus	Succinate; Succinic acid; Butanedionic acid; Ethylenesuccinic acid
C00042	Bifidobacterium dentium	Succinate; Succinic acid; Butanedionic acid; Ethylenesuccinic acid
C00042	Escherichia coli	Succinate; Succinic acid; Butanedionic acid; Ethylenesuccinic acid
C00042	Odoribacter splanchnicus	Succinate; Succinic acid; Butanedionic acid; Ethylenesuccinic acid
C00042	Phocaeicola dorei	Succinate; Succinic acid; Butanedionic acid; Ethylenesuccinic acid
C00042	Phocaeicola vulgatus	Succinate; Succinic acid; Butanedionic acid; Ethylenesuccinic acid
C00042	Pseudomonas aeruginosa	Succinate; Succinic acid; Butanedionic acid; Ethylenesuccinic acid
C00047, C00739	Fusobacterium nucleatum	D-Lysine; D-2,6-Diaminohexanoic acid
C00047, C00739	Odoribacter splanchnicus	D-Lysine; D-2,6-Diaminohexanoic acid
C00049, C00402	Fusobacterium nucleatum	D-Aspartate; D-Aspartic acid
C00049, C00402	Lacrimispora saccharolytica	D-Aspartate; D-Aspartic acid
C00058	Bifidobacterium dentium	Formate; Methanoic acid; Formic acid
C00058	Escherichia coli	Formate; Methanoic acid; Formic acid
C00058	Phocaeicola vulgatus	Formate; Methanoic acid; Formic acid
C00058	[Ruminococcus] gnavus	Formate; Methanoic acid; Formic acid
C00064, C00819	Escherichia coli	D-Glutamine; D-2-Aminoglutaramic acid
C00064, C00819	Fusobacterium nucleatum	D-Glutamine; D-2-Aminoglutaramic acid
C00067	Escherichia coli	Formaldehyde; Methanal; Oxomethane; Oxomethylene; Methylene oxide; Formalin
C00067	Pseudomonas aeruginosa	Formaldehyde; Methanal; Oxomethane; Oxomethylene; Methylene oxide; Formalin
C00067	Staphylococcus aureus	Formaldehyde; Methanal; Oxomethane; Oxomethylene; Methylene oxide; Formalin
C00073, C00855	Bacteroides fragilis	D-Methionine; D-2-Amino-4-(methylthio)butyric acid
C00073, C00855	Fusobacterium nucleatum	D-Methionine; D-2-Amino-4-(methylthio)butyric acid
C00073, C00855	Phocaeicola vulgatus	D-Methionine; D-2-Amino-4-(methylthio)butyric acid
C00078	Bacillus subtilis	L-Tryptophan; Tryptophan; (S)-alpha-Amino-beta-(3-indolyl)-propionic acid
C00078	Odoribacter splanchnicus	L-Tryptophan; Tryptophan; (S)-alpha-Amino-beta-(3-indolyl)-propionic acid
C00086	Bifidobacterium dentium	Urea; Carbamide
C00086	Lacrimispora saccharolytica	Urea; Carbamide
C00095	Bacteroides fragilis	D-Fructose; Levulose; Fruit sugar; D-arabino-Hexulose
C00095	Bacteroides ovatus	D-Fructose; Levulose; Fruit sugar; D-arabino-Hexulose
C00095	Bifidobacterium dentium	D-Fructose; Levulose; Fruit sugar; D-arabino-Hexulose
C00095	Odoribacter splanchnicus	D-Fructose; Levulose; Fruit sugar; D-arabino-Hexulose
C00095	Phocaeicola dorei	D-Fructose; Levulose; Fruit sugar; D-arabino-Hexulose
C00095	Phocaeicola vulgatus	D-Fructose; Levulose; Fruit sugar; D-arabino-Hexulose
C00097, C00793	Bacteroides fragilis	D-Cysteine; D-Amino-3-mercaptopropionic acid
C00097, C00793	Fusobacterium nucleatum	D-Cysteine; D-Amino-3-mercaptopropionic acid
C00097, C00793	Phocaeicola vulgatus	D-Cysteine; D-Amino-3-mercaptopropionic acid
C00120	Bacillus subtilis	Biotin; D-Biotin; Vitamin H; Coenzyme R
C00120	Escherichia coli	Biotin; D-Biotin; Vitamin H; Coenzyme R
C00120	Staphylococcus aureus	Biotin; D-Biotin; Vitamin H; Coenzyme R
C00121	Bacteroides ovatus	D-Ribose
C00121	Escherichia coli	D-Ribose
C00124	Bacteroides ovatus	D-Galactose; D-Galactopyranose
C00124	Bifidobacterium dentium	D-Galactose; D-Galactopyranose
C00124	Escherichia coli	D-Galactose; D-Galactopyranose
C00124	Odoribacter splanchnicus	D-Galactose; D-Galactopyranose
C00134	Bacteroides fragilis	Putrescine; 1,4-Butanediamine; 1,4-Diaminobutane; Tetramethylenediamine; Butane-1,4-diamine
C00134	Bacteroides ovatus	Putrescine; 1,4-Butanediamine; 1,4-Diaminobutane; Tetramethylenediamine; Butane-1,4-diamine
C00134	Escherichia coli	Putrescine; 1,4-Butanediamine; 1,4-Diaminobutane; Tetramethylenediamine; Butane-1,4-diamine
C00134	Lacrimispora saccharolytica	Putrescine; 1,4-Butanediamine; 1,4-Diaminobutane; Tetramethylenediamine; Butane-1,4-diamine
C00134	Pseudomonas aeruginosa	Putrescine; 1,4-Butanediamine; 1,4-Diaminobutane; Tetramethylenediamine; Butane-1,4-diamine
C00135	Escherichia coli	L-Histidine; (S)-alpha-Amino-1H-imidazole-4-propionic acid
C00135	Fusobacterium nucleatum	L-Histidine; (S)-alpha-Amino-1H-imidazole-4-propionic acid
C00149, C00497	Bacillus subtilis	(R)-Malate; D-Malate; D-Malic acid
C00149, C00497	Escherichia coli	(R)-Malate; D-Malate; D-Malic acid
C00149, C00497	Pseudomonas aeruginosa	(R)-Malate; D-Malate; D-Malic acid
C00153, C00253	Escherichia coli	Nicotinate; Nicotinic acid; Niacin; 3-Pyridinecarboxylic acid
C00153, C00253	Staphylococcus aureus	Nicotinate; Nicotinic acid; Niacin; 3-Pyridinecarboxylic acid
C00159	Bacteroides ovatus	D-Mannose; Mannose; Seminose; Carubinose; D-Mannopyranose
C00159	Odoribacter splanchnicus	D-Mannose; Mannose; Seminose; Carubinose; D-Mannopyranose
C00163	Bacteroides fragilis	Propanoate; Propionate; Propanoic acid; Propionic acid
C00163	Bacteroides ovatus	Propanoate; Propionate; Propanoic acid; Propionic acid
C00163	Odoribacter splanchnicus	Propanoate; Propionate; Propanoic acid; Propionic acid
C00163	Phocaeicola dorei	Propanoate; Propionate; Propanoic acid; Propionic acid
C00163	Phocaeicola vulgatus	Propanoate; Propionate; Propanoic acid; Propionic acid
C00186, C00256	Bacteroides fragilis	(R)-Lactate; D-Lactate; D-Lactic acid; D-2-Hydroxypropanoic acid; D-2-Hydroxypropionic acid
C00186, C00256	Bacteroides ovatus	(R)-Lactate; D-Lactate; D-Lactic acid; D-2-Hydroxypropanoic acid; D-2-Hydroxypropionic acid
C00186, C00256	Bifidobacterium dentium	(R)-Lactate; D-Lactate; D-Lactic acid; D-2-Hydroxypropanoic acid; D-2-Hydroxypropionic acid
C00186, C00256	Escherichia coli	(R)-Lactate; D-Lactate; D-Lactic acid; D-2-Hydroxypropanoic acid; D-2-Hydroxypropionic acid
C00186, C00256	Fusobacterium nucleatum	(R)-Lactate; D-Lactate; D-Lactic acid; D-2-Hydroxypropanoic acid; D-2-Hydroxypropionic acid
C00186, C00256	Pseudomonas aeruginosa	(R)-Lactate; D-Lactate; D-Lactic acid; D-2-Hydroxypropanoic acid; D-2-Hydroxypropionic acid
C00186, C00256	Staphylococcus aureus	(R)-Lactate; D-Lactate; D-Lactic acid; D-2-Hydroxypropanoic acid; D-2-Hydroxypropionic acid
C00188	Escherichia coli	L-Threonine; 2-Amino-3-hydroxybutyric acid
C00188	Fusobacterium nucleatum	L-Threonine; 2-Amino-3-hydroxybutyric acid
C00191	Bacteroides fragilis	D-Glucuronate; Glucuronic acid; Glucuronate
C00191	Bacteroides ovatus	D-Glucuronate; Glucuronic acid; Glucuronate
C00191	Escherichia coli	D-Glucuronate; Glucuronic acid; Glucuronate
C00191	Phocaeicola vulgatus	D-Glucuronate; Glucuronic acid; Glucuronate
C00194	Bacillus subtilis	Cobamide coenzyme; Adenosylcobalamin; Adenosylcob(III)alamin; Deoxyadenosylcobalamin; Cobamamide; Vitamin B12 coenzyme; 5,6-Dimethylbenzimidazolyl-5-deoxyadenosyl-cobamide; (5'-Deoxy-5'-adenosyl)cobamide coenzyme; (5,6-Dimethylbenzimidazolyl)cobamide coenzyme; alpha-(5,6-Dimethylbenzimidazolyl)cobamide coenzyme; 5'-Deoxy-5'-adenosylcobalamin; 5'-Deoxy-5'-adenosyl vitamin B12; 5'-Deoxy-5'-adenosyl…
C00194	Bacteroides fragilis	Cobamide coenzyme; Adenosylcobalamin; Adenosylcob(III)alamin; Deoxyadenosylcobalamin; Cobamamide; Vitamin B12 coenzyme; 5,6-Dimethylbenzimidazolyl-5-deoxyadenosyl-cobamide; (5'-Deoxy-5'-adenosyl)cobamide coenzyme; (5,6-Dimethylbenzimidazolyl)cobamide coenzyme; alpha-(5,6-Dimethylbenzimidazolyl)cobamide coenzyme; 5'-Deoxy-5'-adenosylcobalamin; 5'-Deoxy-5'-adenosyl vitamin B12; 5'-Deoxy-5'-adenosyl…
C00194	Escherichia coli	Cobamide coenzyme; Adenosylcobalamin; Adenosylcob(III)alamin; Deoxyadenosylcobalamin; Cobamamide; Vitamin B12 coenzyme; 5,6-Dimethylbenzimidazolyl-5-deoxyadenosyl-cobamide; (5'-Deoxy-5'-adenosyl)cobamide coenzyme; (5,6-Dimethylbenzimidazolyl)cobamide coenzyme; alpha-(5,6-Dimethylbenzimidazolyl)cobamide coenzyme; 5'-Deoxy-5'-adenosylcobalamin; 5'-Deoxy-5'-adenosyl vitamin B12; 5'-Deoxy-5'-adenosyl…
C00194	Phocaeicola vulgatus	Cobamide coenzyme; Adenosylcobalamin; Adenosylcob(III)alamin; Deoxyadenosylcobalamin; Cobamamide; Vitamin B12 coenzyme; 5,6-Dimethylbenzimidazolyl-5-deoxyadenosyl-cobamide; (5'-Deoxy-5'-adenosyl)cobamide coenzyme; (5,6-Dimethylbenzimidazolyl)cobamide coenzyme; alpha-(5,6-Dimethylbenzimidazolyl)cobamide coenzyme; 5'-Deoxy-5'-adenosylcobalamin; 5'-Deoxy-5'-adenosyl vitamin B12; 5'-Deoxy-5'-adenosyl…
C00194	Pseudomonas aeruginosa	Cobamide coenzyme; Adenosylcobalamin; Adenosylcob(III)alamin; Deoxyadenosylcobalamin; Cobamamide; Vitamin B12 coenzyme; 5,6-Dimethylbenzimidazolyl-5-deoxyadenosyl-cobamide; (5'-Deoxy-5'-adenosyl)cobamide coenzyme; (5,6-Dimethylbenzimidazolyl)cobamide coenzyme; alpha-(5,6-Dimethylbenzimidazolyl)cobamide coenzyme; 5'-Deoxy-5'-adenosylcobalamin; 5'-Deoxy-5'-adenosyl vitamin B12; 5'-Deoxy-5'-adenosyl…
C00194	Staphylococcus aureus	Cobamide coenzyme; Adenosylcobalamin; Adenosylcob(III)alamin; Deoxyadenosylcobalamin; Cobamamide; Vitamin B12 coenzyme; 5,6-Dimethylbenzimidazolyl-5-deoxyadenosyl-cobamide; (5'-Deoxy-5'-adenosyl)cobamide coenzyme; (5,6-Dimethylbenzimidazolyl)cobamide coenzyme; alpha-(5,6-Dimethylbenzimidazolyl)cobamide coenzyme; 5'-Deoxy-5'-adenosylcobalamin; 5'-Deoxy-5'-adenosyl vitamin B12; 5'-Deoxy-5'-adenosyl…
C00207	Bacillus subtilis	Acetone; Dimethyl ketone; 2-Propanone; Propan-2-one
C00207	Lacrimispora saccharolytica	Acetone; Dimethyl ketone; 2-Propanone; Propan-2-one
C00216, C00259	Bacteroides ovatus	L-Arabinose; L-Arabinopyranose
C00216, C00259	Odoribacter splanchnicus	L-Arabinose; L-Arabinopyranose
C00243	Bifidobacterium dentium	Lactose; 1-beta-D-Galactopyranosyl-4-D-glucopyranose; beta-D-Gal-(1->4)-D-Glc; Milk sugar
C00243	Escherichia coli	Lactose; 1-beta-D-Galactopyranosyl-4-D-glucopyranose; beta-D-Gal-(1->4)-D-Glc; Milk sugar
C00243	Odoribacter splanchnicus	Lactose; 1-beta-D-Galactopyranosyl-4-D-glucopyranose; beta-D-Gal-(1->4)-D-Glc; Milk sugar
C00244	Bacillus cereus	Nitrate; Nitric acid
C00244	Bacillus subtilis	Nitrate; Nitric acid
C00244	Bacillus thuringiensis	Nitrate; Nitric acid
C00244	Escherichia coli	Nitrate; Nitric acid
C00244	Pseudomonas aeruginosa	Nitrate; Nitric acid
C00246	Bacteroides fragilis	Butanoic acid; Butanoate; Butyrate; Butyric acid
C00246	Bacteroides ovatus	Butanoic acid; Butanoate; Butyrate; Butyric acid
C00246	Fusobacterium nucleatum	Butanoic acid; Butanoate; Butyrate; Butyric acid
C00246	Lacrimispora saccharolytica	Butanoic acid; Butanoate; Butyrate; Butyric acid
C00246	Odoribacter splanchnicus	Butanoic acid; Butanoate; Butyrate; Butyric acid
C00246	Phocaeicola dorei	Butanoic acid; Butanoate; Butyrate; Butyric acid
C00246	Phocaeicola vulgatus	Butanoic acid; Butanoate; Butyrate; Butyric acid
C00250, C00314, C00534	Bacillus subtilis	Pyridoxamine; PM
C00250, C00314, C00534	Escherichia coli	Pyridoxamine; PM
C00255	Bacillus subtilis	Riboflavin; Lactoflavin; 7,8-Dimethyl-10-ribitylisoalloxazine; Vitamin B2
C00255	Escherichia coli	Riboflavin; Lactoflavin; 7,8-Dimethyl-10-ribitylisoalloxazine; Vitamin B2
C00270	Fusobacterium nucleatum	N-Acetylneuraminate; N-Acetylneuraminic acid; 5-Acetamido-3,5-dideoxy-D-glycero-D-galacto-2-nonulosonic acid; Neu5Ac
C00270	[Ruminococcus] gnavus	N-Acetylneuraminate; N-Acetylneuraminic acid; 5-Acetamido-3,5-dideoxy-D-glycero-D-galacto-2-nonulosonic acid; Neu5Ac
C00282	Bacillus cereus	Hydrogen; H2
C00282	Bacillus subtilis	Hydrogen; H2
C00282	Bacillus thuringiensis	Hydrogen; H2
C00282	Bacteroides fragilis	Hydrogen; H2
C00282	Bacteroides ovatus	Hydrogen; H2
C00282	Escherichia coli	Hydrogen; H2
C00282	Lacrimispora saccharolytica	Hydrogen; H2
C00282	Odoribacter splanchnicus	Hydrogen; H2
C00282	Phocaeicola dorei	Hydrogen; H2
C00282	Phocaeicola vulgatus	Hydrogen; H2
C00282	[Ruminococcus] gnavus	Hydrogen; H2
C00317, C00369, C00480, C00718	Bacteroides fragilis	Amylose; Amylose chain; (1,4-alpha-D-Glucosyl)n; (1,4-alpha-D-Glucosyl)n+1; (1,4-alpha-D-Glucosyl)n-1; 4-{(1,4)-alpha-D-Glucosyl}(n-1)-D-glucose; 1,4-alpha-D-Glucan
C00317, C00369, C00480, C00718	Bacteroides ovatus	Amylose; Amylose chain; (1,4-alpha-D-Glucosyl)n; (1,4-alpha-D-Glucosyl)n+1; (1,4-alpha-D-Glucosyl)n-1; 4-{(1,4)-alpha-D-Glucosyl}(n-1)-D-glucose; 1,4-alpha-D-Glucan
C00317, C00369, C00480, C00718	Bifidobacterium dentium	Amylose; Amylose chain; (1,4-alpha-D-Glucosyl)n; (1,4-alpha-D-Glucosyl)n+1; (1,4-alpha-D-Glucosyl)n-1; 4-{(1,4)-alpha-D-Glucosyl}(n-1)-D-glucose; 1,4-alpha-D-Glucan
C00317, C00369, C00480, C00718	Phocaeicola vulgatus	Amylose; Amylose chain; (1,4-alpha-D-Glucosyl)n; (1,4-alpha-D-Glucosyl)n+1; (1,4-alpha-D-Glucosyl)n-1; 4-{(1,4)-alpha-D-Glucosyl}(n-1)-D-glucose; 1,4-alpha-D-Glucan
C00329	Bacteroides fragilis	D-Glucosamine; Chitosamine; 2-Amino-2-deoxy-D-glucose
C00329	Bacteroides ovatus	D-Glucosamine; Chitosamine; 2-Amino-2-deoxy-D-glucose
C00329	Bifidobacterium dentium	D-Glucosamine; Chitosamine; 2-Amino-2-deoxy-D-glucose
C00329	Phocaeicola vulgatus	D-Glucosamine; Chitosamine; 2-Amino-2-deoxy-D-glucose
C00333	Bacteroides fragilis	D-Galacturonate; D-Galacturonic acid
C00333	Bacteroides ovatus	D-Galacturonate; D-Galacturonic acid
C00333	Escherichia coli	D-Galacturonate; D-Galacturonic acid
C00333	Phocaeicola vulgatus	D-Galacturonate; D-Galacturonic acid
C00334	Bacillus subtilis	4-Aminobutanoate; 4-Aminobutanoic acid; 4-Aminobutyrate; 4-Aminobutyric acid; gamma-Aminobutyric acid; GABA
C00334	Bifidobacterium dentium	4-Aminobutanoate; 4-Aminobutanoic acid; 4-Aminobutyrate; 4-Aminobutyric acid; gamma-Aminobutyric acid; GABA
C00334	Escherichia coli	4-Aminobutanoate; 4-Aminobutanoic acid; 4-Aminobutyrate; 4-Aminobutyric acid; gamma-Aminobutyric acid; GABA
C00334	Pseudomonas aeruginosa	4-Aminobutanoate; 4-Aminobutanoic acid; 4-Aminobutyrate; 4-Aminobutyric acid; gamma-Aminobutyric acid; GABA
C00378	Bacillus subtilis	Thiamine; Thiamin; Vitamin B1; Aneurin; Antiberiberi factor
C00378	Escherichia coli	Thiamine; Thiamin; Vitamin B1; Aneurin; Antiberiberi factor
C00378	Staphylococcus aureus	Thiamine; Thiamin; Vitamin B1; Aneurin; Antiberiberi factor
C00403	Bacteroides fragilis	Polypeptide
C00403	Phocaeicola vulgatus	Polypeptide
C00422	Acinetobacter calcoaceticus	Triacylglycerol; Triglyceride
C00422	Bacillus subtilis	Triacylglycerol; Triglyceride
C00422	Pseudomonas aeruginosa	Triacylglycerol; Triglyceride
C00422	Staphylococcus aureus	Triacylglycerol; Triglyceride
C00463	Escherichia coli	Indole; 2,3-Benzopyrrole
C00463	Odoribacter splanchnicus	Indole; 2,3-Benzopyrrole
C00469	Bifidobacterium dentium	Ethanol; Ethyl alcohol; Methylcarbinol
C00469	Escherichia coli	Ethanol; Ethyl alcohol; Methylcarbinol
C00469	Lacrimispora saccharolytica	Ethanol; Ethyl alcohol; Methylcarbinol
C00469	Pseudomonas aeruginosa	Ethanol; Ethyl alcohol; Methylcarbinol
C00492	Bacteroides fragilis	Raffinose; Melitose; Melitriose; Gossypose; 6G-alpha-D-galactosylsucrose
C00492	Bifidobacterium dentium	Raffinose; Melitose; Melitriose; Gossypose; 6G-alpha-D-galactosylsucrose
C00504	Bifidobacterium dentium	Folate; Pteroylglutamic acid; Folic acid
C00504	Escherichia coli	Folate; Pteroylglutamic acid; Folic acid
C00543	Bacteroides fragilis	Dimethylamine; (CH3)2NH
C00543	Bacteroides ovatus	Dimethylamine; (CH3)2NH
C00543	Escherichia coli	Dimethylamine; (CH3)2NH
C00565	Escherichia coli	Trimethylamine; (CH3)3N; N,N-Dimethylmethanamine
C00565	Pseudomonas aeruginosa	Trimethylamine; (CH3)3N; N,N-Dimethylmethanamine
C00565	Staphylococcus aureus	Trimethylamine; (CH3)3N; N,N-Dimethylmethanamine
C00569	Bacteroides ovatus	Arabinogalactan; Arabinogalactoglycan
C00569	Phocaeicola vulgatus	Arabinogalactan; Arabinogalactoglycan
C00695	Bacteroides fragilis	Cholic acid; Cholate; 3alpha,7alpha,12alpha-Trihydroxy-5beta-cholanate; 3alpha,7alpha,12alpha-Trihydroxy-5beta-cholanic acid
C00695	Escherichia coli	Cholic acid; Cholate; 3alpha,7alpha,12alpha-Trihydroxy-5beta-cholanate; 3alpha,7alpha,12alpha-Trihydroxy-5beta-cholanic acid
C00695	Phocaeicola vulgatus	Cholic acid; Cholate; 3alpha,7alpha,12alpha-Trihydroxy-5beta-cholanate; 3alpha,7alpha,12alpha-Trihydroxy-5beta-cholanic acid
C00697	Bacillus cereus	Nitrogen; N2
C00697	Bacillus subtilis	Nitrogen; N2
C00697	Bacillus thuringiensis	Nitrogen; N2
C00697	Pseudomonas aeruginosa	Nitrogen; N2
C00714	Bacteroides fragilis	Pectin; Poly(1,4-alpha-D-galacturonide)
C00714	Bacteroides ovatus	Pectin; Poly(1,4-alpha-D-galacturonide)
C00714	Phocaeicola vulgatus	Pectin; Poly(1,4-alpha-D-galacturonide)
C00721, C01835, C01935, C01936, C02052	Bacteroides fragilis	Maltotetraose
C00721, C01835, C01935, C01936, C02052	Bacteroides ovatus	Maltotetraose
C00721, C01835, C01935, C01936, C02052	Lacrimispora saccharolytica	Maltotetraose
C00721, C01835, C01935, C01936, C02052	Phocaeicola vulgatus	Maltotetraose
C00828	Bacillus cereus	Menaquinone; Vitamin K2
C00828	Bacillus subtilis	Menaquinone; Vitamin K2
C00828	Bacteroides fragilis	Menaquinone; Vitamin K2
C00828	Bacteroides ovatus	Menaquinone; Vitamin K2
C00828	Bifidobacterium dentium	Menaquinone; Vitamin K2
C00828	Escherichia coli	Menaquinone; Vitamin K2
C00828	Phocaeicola vulgatus	Menaquinone; Vitamin K2
C00828	Staphylococcus aureus	Menaquinone; Vitamin K2
C01019	Bacteroides fragilis	L-Fucose; L-Fucopyranose; 6-Deoxy-L-galactose
C01019	Bacteroides ovatus	L-Fucose; L-Fucopyranose; 6-Deoxy-L-galactose
C01019	Phocaeicola vulgatus	L-Fucose; L-Fucopyranose; 6-Deoxy-L-galactose
C01019	[Ruminococcus] gnavus	L-Fucose; L-Fucopyranose; 6-Deoxy-L-galactose
C01672	Lacrimispora saccharolytica	Cadaverine; 1,5-Pentanediamine; 1,5-Diaminopentane; Pentamethylenediamine
C01672	Escherichia coli	Cadaverine; 1,5-Pentanediamine; 1,5-Diaminopentane; Pentamethylenediamine
C02528	Bacteroides fragilis	Chenodeoxycholate; Chenodeoxycholic acid; 3alpha,7alpha-Dihydroxy-5beta-cholanic acid; Chenodiol
C02528	Escherichia coli	Chenodeoxycholate; Chenodeoxycholic acid; 3alpha,7alpha-Dihydroxy-5beta-cholanic acid; Chenodiol
C02528	Phocaeicola vulgatus	Chenodeoxycholate; Chenodeoxycholic acid; 3alpha,7alpha-Dihydroxy-5beta-cholanic acid; Chenodiol
C02705	Bacteroides fragilis	Mucus glycoprotein
C02705	Phocaeicola vulgatus	Mucus glycoprotein
C02705	[Ruminococcus] gnavus	Mucus glycoprotein
C03044, C03046	Bacillus subtilis	(S,S)-Butane-2,3-diol; (S,S)-2,3-Butanediol; (S,S)-2,3-Butylene glycol; (2S,3S)-Butane-2,3-diol
C03044, C03046	Pseudomonas aeruginosa	(S,S)-Butane-2,3-diol; (S,S)-2,3-Butanediol; (S,S)-2,3-Butylene glycol; (2S,3S)-Butane-2,3-diol
C04483	Bacteroides fragilis	Deoxycholic acid; Deoxycholate; 3alpha,12alpha-Dihydroxy-5beta-cholanate; 3alpha,12alpha-Dihydroxy-5beta-cholanic acid
C04483	Phocaeicola vulgatus	Deoxycholic acid; Deoxycholate; 3alpha,12alpha-Dihydroxy-5beta-cholanate; 3alpha,12alpha-Dihydroxy-5beta-cholanic acid
C05122	Bacteroides fragilis	Taurocholate; Taurocholic acid; Cholyltaurine
C05122	Phocaeicola vulgatus	Taurocholate; Taurocholic acid; Cholyltaurine
C05463	Bacteroides fragilis	Taurodeoxycholate; Taurodeoxycholic acid
C05463	Phocaeicola vulgatus	Taurodeoxycholate; Taurodeoxycholic acid
C05465	Bacteroides fragilis	Taurochenodeoxycholate; Taurochenodeoxycholic acid; Chenodeoxycholoyltaurine
C05465	Phocaeicola vulgatus	Taurochenodeoxycholate; Taurochenodeoxycholic acid; Chenodeoxycholoyltaurine
C06468	Bacteroides ovatus	D-Psicose; D-ribo-Hex-2-ulose; D-ribo-2-Hexulose; D-ribo-2-Ketohexulose; D-erythro-Hexulose; D-Pseudofructose; D-Allulose; D-Altrulose
C06468	Bifidobacterium dentium	D-Psicose; D-ribo-Hex-2-ulose; D-ribo-2-Hexulose; D-ribo-2-Ketohexulose; D-erythro-Hexulose; D-Pseudofructose; D-Allulose; D-Altrulose
C06468	[Ruminococcus] gnavus	D-Psicose; D-ribo-Hex-2-ulose; D-ribo-2-Hexulose; D-ribo-2-Ketohexulose; D-erythro-Hexulose; D-Pseudofructose; D-Allulose; D-Altrulose
C08262	Bacteroides ovatus	3-Methylbutanoic acid; Isovaleric acid; Isovalerate
C08262	Odoribacter splanchnicus	3-Methylbutanoic acid; Isovaleric acid; Isovalerate
C08262	Staphylococcus aureus	3-Methylbutanoic acid; Isovaleric acid; Isovalerate
c1	Bacteroides fragilis
c1	Bacteroides ovatus
c2	Bacteroides fragilis
c2	Phocaeicola vulgatus
c3	Bacteroides fragilis
c3	Bacteroides ovatus
c3	Bifidobacterium dentium
c3	Phocaeicola dorei

## Sheet: LUAD
Table S4-2. Metabolic compounds relationships microbial signatures identified in LUAD
Compound	Species	Compound_name
C00011	Bacillus cereus	CO2; Carbon dioxide
C00011	Bacillus subtilis	CO2; Carbon dioxide
C00011	Bacillus thuringiensis	CO2; Carbon dioxide
C00011	Clostridium tetani	CO2; Carbon dioxide
C00011	Pseudomonas aeruginosa	CO2; Carbon dioxide
C00014	Bacillus subtilis	Ammonia; NH3
C00014	Clostridium tetani	Ammonia; NH3
C00014	Pseudomonas aeruginosa	Ammonia; NH3
C00014	Pseudomonas putida	Ammonia; NH3
C00033	Bacillus subtilis	Acetate; Acetic acid; Ethanoic acid
C00033	Bifidobacterium dentium	Acetate; Acetic acid; Ethanoic acid
C00033	Clostridium tetani	Acetate; Acetic acid; Ethanoic acid
C00039, C00046, C00419	Bacillus subtilis	Polynucleotide
C00039, C00046, C00419	Pseudomonas putida	Polynucleotide
C00039, C00046, C00419	Staphylococcus aureus	Polynucleotide
C00042	Bacillus subtilis	Succinate; Succinic acid; Butanedionic acid; Ethylenesuccinic acid
C00042	Bifidobacterium dentium	Succinate; Succinic acid; Butanedionic acid; Ethylenesuccinic acid
C00042	Pseudomonas aeruginosa	Succinate; Succinic acid; Butanedionic acid; Ethylenesuccinic acid
C00067	Pseudomonas aeruginosa	Formaldehyde; Methanal; Oxomethane; Oxomethylene; Methylene oxide; Formalin
C00067	Pseudomonas putida	Formaldehyde; Methanal; Oxomethane; Oxomethylene; Methylene oxide; Formalin
C00067	Staphylococcus aureus	Formaldehyde; Methanal; Oxomethane; Oxomethylene; Methylene oxide; Formalin
C00078	Bacillus subtilis	L-Tryptophan; Tryptophan; (S)-alpha-Amino-beta-(3-indolyl)-propionic acid
C00078	Clostridium tetani	L-Tryptophan; Tryptophan; (S)-alpha-Amino-beta-(3-indolyl)-propionic acid
C00086	Bifidobacterium dentium	Urea; Carbamide
C00086	Clostridium tetani	Urea; Carbamide
C00120	Bacillus subtilis	Biotin; D-Biotin; Vitamin H; Coenzyme R
C00120	Clostridium tetani	Biotin; D-Biotin; Vitamin H; Coenzyme R
C00120	Staphylococcus aureus	Biotin; D-Biotin; Vitamin H; Coenzyme R
C00149, C00497	Bacillus subtilis	(R)-Malate; D-Malate; D-Malic acid
C00149, C00497	Clostridium tetani	(R)-Malate; D-Malate; D-Malic acid
C00149, C00497	Pseudomonas aeruginosa	(R)-Malate; D-Malate; D-Malic acid
C00153, C00253	Clostridium tetani	Nicotinate; Nicotinic acid; Niacin; 3-Pyridinecarboxylic acid
C00153, C00253	Staphylococcus aureus	Nicotinate; Nicotinic acid; Niacin; 3-Pyridinecarboxylic acid
C00186, C00256	Bifidobacterium dentium	(R)-Lactate; D-Lactate; D-Lactic acid; D-2-Hydroxypropanoic acid; D-2-Hydroxypropionic acid
C00186, C00256	Pseudomonas aeruginosa	(R)-Lactate; D-Lactate; D-Lactic acid; D-2-Hydroxypropanoic acid; D-2-Hydroxypropionic acid
C00186, C00256	Staphylococcus aureus	(R)-Lactate; D-Lactate; D-Lactic acid; D-2-Hydroxypropanoic acid; D-2-Hydroxypropionic acid
C00194	Bacillus subtilis	Cobamide coenzyme; Adenosylcobalamin; Adenosylcob(III)alamin; Deoxyadenosylcobalamin; Cobamamide; Vitamin B12 coenzyme; 5,6-Dimethylbenzimidazolyl-5-deoxyadenosyl-cobamide; (5'-Deoxy-5'-adenosyl)cobamide coenzyme; (5,6-Dimethylbenzimidazolyl)cobamide coenzyme; alpha-(5,6-Dimethylbenzimidazolyl)cobamide coenzyme; 5'-Deoxy-5'-adenosylcobalamin; 5'-Deoxy-5'-adenosyl vitamin B12; 5'-Deoxy-5'-adenosyl…
C00194	Pseudomonas aeruginosa	Cobamide coenzyme; Adenosylcobalamin; Adenosylcob(III)alamin; Deoxyadenosylcobalamin; Cobamamide; Vitamin B12 coenzyme; 5,6-Dimethylbenzimidazolyl-5-deoxyadenosyl-cobamide; (5'-Deoxy-5'-adenosyl)cobamide coenzyme; (5,6-Dimethylbenzimidazolyl)cobamide coenzyme; alpha-(5,6-Dimethylbenzimidazolyl)cobamide coenzyme; 5'-Deoxy-5'-adenosylcobalamin; 5'-Deoxy-5'-adenosyl vitamin B12; 5'-Deoxy-5'-adenosyl…
C00194	Staphylococcus aureus	Cobamide coenzyme; Adenosylcobalamin; Adenosylcob(III)alamin; Deoxyadenosylcobalamin; Cobamamide; Vitamin B12 coenzyme; 5,6-Dimethylbenzimidazolyl-5-deoxyadenosyl-cobamide; (5'-Deoxy-5'-adenosyl)cobamide coenzyme; (5,6-Dimethylbenzimidazolyl)cobamide coenzyme; alpha-(5,6-Dimethylbenzimidazolyl)cobamide coenzyme; 5'-Deoxy-5'-adenosylcobalamin; 5'-Deoxy-5'-adenosyl vitamin B12; 5'-Deoxy-5'-adenosyl…
C00207	Bacillus subtilis	Acetone; Dimethyl ketone; 2-Propanone; Propan-2-one
C00207	Clostridium tetani	Acetone; Dimethyl ketone; 2-Propanone; Propan-2-one
C00244	Bacillus cereus	Nitrate; Nitric acid
C00244	Bacillus subtilis	Nitrate; Nitric acid
C00244	Bacillus thuringiensis	Nitrate; Nitric acid
C00244	Pseudomonas aeruginosa	Nitrate; Nitric acid
C00244	Pseudomonas putida	Nitrate; Nitric acid
C00250, C00314, C00534	Bacillus subtilis	Pyridoxamine; PM
C00250, C00314, C00534	Clostridium tetani	Pyridoxamine; PM
C00255	Bacillus subtilis	Riboflavin; Lactoflavin; 7,8-Dimethyl-10-ribitylisoalloxazine; Vitamin B2
C00255	Clostridium tetani	Riboflavin; Lactoflavin; 7,8-Dimethyl-10-ribitylisoalloxazine; Vitamin B2
C00282	Bacillus cereus	Hydrogen; H2
C00282	Bacillus subtilis	Hydrogen; H2
C00282	Bacillus thuringiensis	Hydrogen; H2
C00282	Clostridium tetani	Hydrogen; H2
C00334	Bacillus subtilis	4-Aminobutanoate; 4-Aminobutanoic acid; 4-Aminobutyrate; 4-Aminobutyric acid; gamma-Aminobutyric acid; GABA
C00334	Bifidobacterium dentium	4-Aminobutanoate; 4-Aminobutanoic acid; 4-Aminobutyrate; 4-Aminobutyric acid; gamma-Aminobutyric acid; GABA
C00334	Pseudomonas aeruginosa	4-Aminobutanoate; 4-Aminobutanoic acid; 4-Aminobutyrate; 4-Aminobutyric acid; gamma-Aminobutyric acid; GABA
C00378	Bacillus subtilis	Thiamine; Thiamin; Vitamin B1; Aneurin; Antiberiberi factor
C00378	Clostridium tetani	Thiamine; Thiamin; Vitamin B1; Aneurin; Antiberiberi factor
C00378	Staphylococcus aureus	Thiamine; Thiamin; Vitamin B1; Aneurin; Antiberiberi factor
C00422	Acinetobacter calcoaceticus	Triacylglycerol; Triglyceride
C00422	Bacillus subtilis	Triacylglycerol; Triglyceride
C00422	Pseudomonas aeruginosa	Triacylglycerol; Triglyceride
C00422	Pseudomonas putida	Triacylglycerol; Triglyceride
C00422	Staphylococcus aureus	Triacylglycerol; Triglyceride
C00469	Bifidobacterium dentium	Ethanol; Ethyl alcohol; Methylcarbinol
C00469	Clostridium tetani	Ethanol; Ethyl alcohol; Methylcarbinol
C00469	Pseudomonas aeruginosa	Ethanol; Ethyl alcohol; Methylcarbinol
C00504	Bifidobacterium dentium	Folate; Pteroylglutamic acid; Folic acid
C00504	Clostridium tetani	Folate; Pteroylglutamic acid; Folic acid
C00565	Pseudomonas aeruginosa	Trimethylamine; (CH3)3N; N,N-Dimethylmethanamine
C00565	Staphylococcus aureus	Trimethylamine; (CH3)3N; N,N-Dimethylmethanamine
C00697	Bacillus cereus	Nitrogen; N2
C00697	Bacillus subtilis	Nitrogen; N2
C00697	Bacillus thuringiensis	Nitrogen; N2
C00697	Pseudomonas aeruginosa	Nitrogen; N2
C00697	Pseudomonas putida	Nitrogen; N2
C00828	Bacillus cereus	Menaquinone; Vitamin K2
C00828	Bacillus subtilis	Menaquinone; Vitamin K2
C00828	Bifidobacterium dentium	Menaquinone; Vitamin K2
C00828	Staphylococcus aureus	Menaquinone; Vitamin K2
C03044, C03046	Bacillus subtilis	(S,S)-Butane-2,3-diol; (S,S)-2,3-Butanediol; (S,S)-2,3-Butylene glycol; (2S,3S)-Butane-2,3-diol
C03044, C03046	Pseudomonas aeruginosa	(S,S)-Butane-2,3-diol; (S,S)-2,3-Butanediol; (S,S)-2,3-Butylene glycol; (2S,3S)-Butane-2,3-diol

## Sheet: LUSC
Table S4-3. Metabolic compounds relationships microbial signatures identified in LUSC
Compound	Species	Compound_name
C00011	Bacillus atrophaeus	CO2; Carbon dioxide
C00011	Bacillus cereus	CO2; Carbon dioxide
C00011	Bacillus mycoides	CO2; Carbon dioxide
C00011	Bacillus subtilis	CO2; Carbon dioxide
C00011	Bacillus thuringiensis	CO2; Carbon dioxide
C00011	Clostridium tetani	CO2; Carbon dioxide
C00011	Pseudomonas aeruginosa	CO2; Carbon dioxide
C00011	Thermotoga maritima	CO2; Carbon dioxide
C00014	Bacillus subtilis	Ammonia; NH3
C00014	Clostridium tetani	Ammonia; NH3
C00014	Fusobacterium nucleatum	Ammonia; NH3
C00014	Micrococcus luteus	Ammonia; NH3
C00014	Pseudomonas aeruginosa	Ammonia; NH3
C00014	Pseudomonas mendocina	Ammonia; NH3
C00014	Pseudomonas putida	Ammonia; NH3
C00031	Fusobacterium nucleatum	D-Glucose; Grape sugar; Dextrose; Glucose; D-Glucopyranose
C00031	Pseudomonas aeruginosa	D-Glucose; Grape sugar; Dextrose; Glucose; D-Glucopyranose
C00031	Pseudomonas mendocina	D-Glucose; Grape sugar; Dextrose; Glucose; D-Glucopyranose
C00031	Thermotoga maritima	D-Glucose; Grape sugar; Dextrose; Glucose; D-Glucopyranose
C00033	Bacillus subtilis	Acetate; Acetic acid; Ethanoic acid
C00033	Bifidobacterium dentium	Acetate; Acetic acid; Ethanoic acid
C00033	Clostridium tetani	Acetate; Acetic acid; Ethanoic acid
C00033	Fusobacterium nucleatum	Acetate; Acetic acid; Ethanoic acid
C00033	Pseudomonas mendocina	Acetate; Acetic acid; Ethanoic acid
C00033	Thermotoga maritima	Acetate; Acetic acid; Ethanoic acid
C00039, C00046, C00419	Bacillus subtilis	Polynucleotide
C00039, C00046, C00419	Pseudomonas putida	Polynucleotide
C00039, C00046, C00419	Staphylococcus aureus	Polynucleotide
C00042	Bacillus subtilis	Succinate; Succinic acid; Butanedionic acid; Ethylenesuccinic acid
C00042	Bifidobacterium dentium	Succinate; Succinic acid; Butanedionic acid; Ethylenesuccinic acid
C00042	Pseudomonas aeruginosa	Succinate; Succinic acid; Butanedionic acid; Ethylenesuccinic acid
C00047, C00739	Clostridium tetani	D-Lysine; D-2,6-Diaminohexanoic acid
C00047, C00739	Fusobacterium nucleatum	D-Lysine; D-2,6-Diaminohexanoic acid
C00049, C00402	Clostridium tetani	D-Aspartate; D-Aspartic acid
C00049, C00402	Fusobacterium nucleatum	D-Aspartate; D-Aspartic acid
C00058	Bifidobacterium dentium	Formate; Methanoic acid; Formic acid
C00058	Pseudomonas mendocina	Formate; Methanoic acid; Formic acid
C00064, C00819	Clostridium tetani	D-Glutamine; D-2-Aminoglutaramic acid
C00064, C00819	Fusobacterium nucleatum	D-Glutamine; D-2-Aminoglutaramic acid
C00065, C00740	Clostridium tetani	D-Serine
C00065, C00740	Fusobacterium nucleatum	D-Serine
C00067	Pseudomonas aeruginosa	Formaldehyde; Methanal; Oxomethane; Oxomethylene; Methylene oxide; Formalin
C00067	Pseudomonas putida	Formaldehyde; Methanal; Oxomethane; Oxomethylene; Methylene oxide; Formalin
C00067	Staphylococcus aureus	Formaldehyde; Methanal; Oxomethane; Oxomethylene; Methylene oxide; Formalin
C00073, C00855	Clostridium tetani	D-Methionine; D-2-Amino-4-(methylthio)butyric acid
C00073, C00855	Fusobacterium nucleatum	D-Methionine; D-2-Amino-4-(methylthio)butyric acid
C00078	Bacillus subtilis	L-Tryptophan; Tryptophan; (S)-alpha-Amino-beta-(3-indolyl)-propionic acid
C00078	Clostridium tetani	L-Tryptophan; Tryptophan; (S)-alpha-Amino-beta-(3-indolyl)-propionic acid
C00086	Bifidobacterium dentium	Urea; Carbamide
C00086	Clostridium tetani	Urea; Carbamide
C00120	Bacillus subtilis	Biotin; D-Biotin; Vitamin H; Coenzyme R
C00120	Clostridium tetani	Biotin; D-Biotin; Vitamin H; Coenzyme R
C00120	Staphylococcus aureus	Biotin; D-Biotin; Vitamin H; Coenzyme R
C00135	Clostridium tetani	L-Histidine; (S)-alpha-Amino-1H-imidazole-4-propionic acid
C00135	Fusobacterium nucleatum	L-Histidine; (S)-alpha-Amino-1H-imidazole-4-propionic acid
C00149, C00497	Bacillus subtilis	(R)-Malate; D-Malate; D-Malic acid
C00149, C00497	Clostridium tetani	(R)-Malate; D-Malate; D-Malic acid
C00149, C00497	Pseudomonas aeruginosa	(R)-Malate; D-Malate; D-Malic acid
C00153, C00253	Clostridium tetani	Nicotinate; Nicotinic acid; Niacin; 3-Pyridinecarboxylic acid
C00153, C00253	Staphylococcus aureus	Nicotinate; Nicotinic acid; Niacin; 3-Pyridinecarboxylic acid
C00186, C00256	Bifidobacterium dentium	(R)-Lactate; D-Lactate; D-Lactic acid; D-2-Hydroxypropanoic acid; D-2-Hydroxypropionic acid
C00186, C00256	Fusobacterium nucleatum	(R)-Lactate; D-Lactate; D-Lactic acid; D-2-Hydroxypropanoic acid; D-2-Hydroxypropionic acid
C00186, C00256	Pseudomonas aeruginosa	(R)-Lactate; D-Lactate; D-Lactic acid; D-2-Hydroxypropanoic acid; D-2-Hydroxypropionic acid
C00186, C00256	Staphylococcus aureus	(R)-Lactate; D-Lactate; D-Lactic acid; D-2-Hydroxypropanoic acid; D-2-Hydroxypropionic acid
C00188	Clostridium tetani	L-Threonine; 2-Amino-3-hydroxybutyric acid
C00188	Fusobacterium nucleatum	L-Threonine; 2-Amino-3-hydroxybutyric acid
C00194	Bacillus subtilis	Cobamide coenzyme; Adenosylcobalamin; Adenosylcob(III)alamin; Deoxyadenosylcobalamin; Cobamamide; Vitamin B12 coenzyme; 5,6-Dimethylbenzimidazolyl-5-deoxyadenosyl-cobamide; (5'-Deoxy-5'-adenosyl)cobamide coenzyme; (5,6-Dimethylbenzimidazolyl)cobamide coenzyme; alpha-(5,6-Dimethylbenzimidazolyl)cobamide coenzyme; 5'-Deoxy-5'-adenosylcobalamin; 5'-Deoxy-5'-adenosyl vitamin B12; 5'-Deoxy-5'-adenosyl…
C00194	Pseudomonas aeruginosa	Cobamide coenzyme; Adenosylcobalamin; Adenosylcob(III)alamin; Deoxyadenosylcobalamin; Cobamamide; Vitamin B12 coenzyme; 5,6-Dimethylbenzimidazolyl-5-deoxyadenosyl-cobamide; (5'-Deoxy-5'-adenosyl)cobamide coenzyme; (5,6-Dimethylbenzimidazolyl)cobamide coenzyme; alpha-(5,6-Dimethylbenzimidazolyl)cobamide coenzyme; 5'-Deoxy-5'-adenosylcobalamin; 5'-Deoxy-5'-adenosyl vitamin B12; 5'-Deoxy-5'-adenosyl…
C00194	Staphylococcus aureus	Cobamide coenzyme; Adenosylcobalamin; Adenosylcob(III)alamin; Deoxyadenosylcobalamin; Cobamamide; Vitamin B12 coenzyme; 5,6-Dimethylbenzimidazolyl-5-deoxyadenosyl-cobamide; (5'-Deoxy-5'-adenosyl)cobamide coenzyme; (5,6-Dimethylbenzimidazolyl)cobamide coenzyme; alpha-(5,6-Dimethylbenzimidazolyl)cobamide coenzyme; 5'-Deoxy-5'-adenosylcobalamin; 5'-Deoxy-5'-adenosyl vitamin B12; 5'-Deoxy-5'-adenosyl…
C00207	Bacillus subtilis	Acetone; Dimethyl ketone; 2-Propanone; Propan-2-one
C00207	Clostridium tetani	Acetone; Dimethyl ketone; 2-Propanone; Propan-2-one
C00244	Bacillus atrophaeus	Nitrate; Nitric acid
C00244	Bacillus cereus	Nitrate; Nitric acid
C00244	Bacillus mycoides	Nitrate; Nitric acid
C00244	Bacillus subtilis	Nitrate; Nitric acid
C00244	Bacillus thuringiensis	Nitrate; Nitric acid
C00244	Pseudomonas aeruginosa	Nitrate; Nitric acid
C00244	Pseudomonas mendocina	Nitrate; Nitric acid
C00244	Pseudomonas putida	Nitrate; Nitric acid
C00246	Clostridium tetani	Butanoic acid; Butanoate; Butyrate; Butyric acid
C00246	Fusobacterium nucleatum	Butanoic acid; Butanoate; Butyrate; Butyric acid
C00250, C00314, C00534	Bacillus subtilis	Pyridoxamine; PM
C00250, C00314, C00534	Clostridium tetani	Pyridoxamine; PM
C00255	Bacillus subtilis	Riboflavin; Lactoflavin; 7,8-Dimethyl-10-ribitylisoalloxazine; Vitamin B2
C00255	Clostridium tetani	Riboflavin; Lactoflavin; 7,8-Dimethyl-10-ribitylisoalloxazine; Vitamin B2
C00282	Bacillus atrophaeus	Hydrogen; H2
C00282	Bacillus cereus	Hydrogen; H2
C00282	Bacillus mycoides	Hydrogen; H2
C00282	Bacillus subtilis	Hydrogen; H2
C00282	Bacillus thuringiensis	Hydrogen; H2
C00282	Clostridium tetani	Hydrogen; H2
C00282	Thermotoga maritima	Hydrogen; H2
C00334	Bacillus subtilis	4-Aminobutanoate; 4-Aminobutanoic acid; 4-Aminobutyrate; 4-Aminobutyric acid; gamma-Aminobutyric acid; GABA
C00334	Bifidobacterium dentium	4-Aminobutanoate; 4-Aminobutanoic acid; 4-Aminobutyrate; 4-Aminobutyric acid; gamma-Aminobutyric acid; GABA
C00334	Pseudomonas aeruginosa	4-Aminobutanoate; 4-Aminobutanoic acid; 4-Aminobutyrate; 4-Aminobutyric acid; gamma-Aminobutyric acid; GABA
C00378	Bacillus subtilis	Thiamine; Thiamin; Vitamin B1; Aneurin; Antiberiberi factor
C00378	Clostridium tetani	Thiamine; Thiamin; Vitamin B1; Aneurin; Antiberiberi factor
C00378	Staphylococcus aureus	Thiamine; Thiamin; Vitamin B1; Aneurin; Antiberiberi factor
C00422	Acinetobacter calcoaceticus	Triacylglycerol; Triglyceride
C00422	Bacillus subtilis	Triacylglycerol; Triglyceride
C00422	Micrococcus luteus	Triacylglycerol; Triglyceride
C00422	Pseudomonas aeruginosa	Triacylglycerol; Triglyceride
C00422	Pseudomonas mendocina	Triacylglycerol; Triglyceride
C00422	Pseudomonas putida	Triacylglycerol; Triglyceride
C00422	Staphylococcus aureus	Triacylglycerol; Triglyceride
C00469	Bifidobacterium dentium	Ethanol; Ethyl alcohol; Methylcarbinol
C00469	Clostridium tetani	Ethanol; Ethyl alcohol; Methylcarbinol
C00469	Pseudomonas aeruginosa	Ethanol; Ethyl alcohol; Methylcarbinol
C00504	Bifidobacterium dentium	Folate; Pteroylglutamic acid; Folic acid
C00504	Clostridium tetani	Folate; Pteroylglutamic acid; Folic acid
C00565	Pseudomonas aeruginosa	Trimethylamine; (CH3)3N; N,N-Dimethylmethanamine
C00565	Staphylococcus aureus	Trimethylamine; (CH3)3N; N,N-Dimethylmethanamine
C00697	Bacillus atrophaeus	Nitrogen; N2
C00697	Bacillus cereus	Nitrogen; N2
C00697	Bacillus mycoides	Nitrogen; N2
C00697	Bacillus subtilis	Nitrogen; N2
C00697	Bacillus thuringiensis	Nitrogen; N2
C00697	Pseudomonas aeruginosa	Nitrogen; N2
C00697	Pseudomonas mendocina	Nitrogen; N2
C00697	Pseudomonas putida	Nitrogen; N2
C00721, C01835, C01935, C01936, C02052	Clostridium tetani	Maltotetraose
C00721, C01835, C01935, C01936, C02052	Thermotoga maritima	Maltotetraose
C00828	Bacillus cereus	Menaquinone; Vitamin K2
C00828	Bacillus mycoides	Menaquinone; Vitamin K2
C00828	Bacillus subtilis	Menaquinone; Vitamin K2
C00828	Bifidobacterium dentium	Menaquinone; Vitamin K2
C00828	Staphylococcus aureus	Menaquinone; Vitamin K2
C03044, C03046	Bacillus subtilis	(S,S)-Butane-2,3-diol; (S,S)-2,3-Butanediol; (S,S)-2,3-Butylene glycol; (2S,3S)-Butane-2,3-diol
C03044, C03046	Pseudomonas aeruginosa	(S,S)-Butane-2,3-diol; (S,S)-2,3-Butanediol; (S,S)-2,3-Butylene glycol; (2S,3S)-Butane-2,3-diol

## Sheet: OtherCR
Table S4-4. Metabolic compounds relationships microbial signatures identified in Other CR
Compound	Species	Compound_name
C00011	Bacillus atrophaeus	CO2; Carbon dioxide
C00011	Bacillus cereus	CO2; Carbon dioxide
C00011	Bacillus mycoides	CO2; Carbon dioxide
C00011	Bacillus subtilis	CO2; Carbon dioxide
C00011	Bacteroides caccae	CO2; Carbon dioxide
C00011	Bacteroides fragilis	CO2; Carbon dioxide
C00011	Bacteroides ovatus	CO2; Carbon dioxide
C00011	Bacteroides xylanisolvens	CO2; Carbon dioxide
C00011	Clostridium botulinum	CO2; Carbon dioxide
C00011	Clostridium perfringens	CO2; Carbon dioxide
C00011	Escherichia coli	CO2; Carbon dioxide
C00011	Lacrimispora saccharolytica	CO2; Carbon dioxide
C00011	Phocaeicola dorei	CO2; Carbon dioxide
C00011	Phocaeicola vulgatus	CO2; Carbon dioxide
C00011	Porphyromonas asaccharolytica	CO2; Carbon dioxide
C00011	Pseudomonas aeruginosa	CO2; Carbon dioxide
C00011	Thermotoga maritima	CO2; Carbon dioxide
C00014	Bacillus subtilis	Ammonia; NH3
C00014	Bacteroides caccae	Ammonia; NH3
C00014	Bacteroides fragilis	Ammonia; NH3
C00014	Bacteroides ovatus	Ammonia; NH3
C00014	Bacteroides xylanisolvens	Ammonia; NH3
C00014	Clostridium botulinum	Ammonia; NH3
C00014	Clostridium perfringens	Ammonia; NH3
C00014	Escherichia coli	Ammonia; NH3
C00014	Fusobacterium nucleatum	Ammonia; NH3
C00014	Lacrimispora saccharolytica	Ammonia; NH3
C00014	Parabacteroides distasonis	Ammonia; NH3
C00014	Phocaeicola dorei	Ammonia; NH3
C00014	Phocaeicola vulgatus	Ammonia; NH3
C00014	Pseudomonas aeruginosa	Ammonia; NH3
C00014	Pseudomonas mendocina	Ammonia; NH3
C00025, C00217	Escherichia coli	D-Glutamate; D-Glutamic acid; D-Glutaminic acid; D-2-Aminoglutaric acid
C00025, C00217	Fusobacterium nucleatum	D-Glutamate; D-Glutamic acid; D-Glutaminic acid; D-2-Aminoglutaric acid
C00031	Bacteroides fragilis	D-Glucose; Grape sugar; Dextrose; Glucose; D-Glucopyranose
C00031	Bacteroides ovatus	D-Glucose; Grape sugar; Dextrose; Glucose; D-Glucopyranose
C00031	Bacteroides xylanisolvens	D-Glucose; Grape sugar; Dextrose; Glucose; D-Glucopyranose
C00031	Clostridium botulinum	D-Glucose; Grape sugar; Dextrose; Glucose; D-Glucopyranose
C00031	Escherichia coli	D-Glucose; Grape sugar; Dextrose; Glucose; D-Glucopyranose
C00031	Fusobacterium nucleatum	D-Glucose; Grape sugar; Dextrose; Glucose; D-Glucopyranose
C00031	Odoribacter splanchnicus	D-Glucose; Grape sugar; Dextrose; Glucose; D-Glucopyranose
C00031	Parabacteroides distasonis	D-Glucose; Grape sugar; Dextrose; Glucose; D-Glucopyranose
C00031	Pseudomonas aeruginosa	D-Glucose; Grape sugar; Dextrose; Glucose; D-Glucopyranose
C00031	Pseudomonas mendocina	D-Glucose; Grape sugar; Dextrose; Glucose; D-Glucopyranose
C00031	Selenomonas sputigena	D-Glucose; Grape sugar; Dextrose; Glucose; D-Glucopyranose
C00031	Thermotoga maritima	D-Glucose; Grape sugar; Dextrose; Glucose; D-Glucopyranose
C00033	Bacillus subtilis	Acetate; Acetic acid; Ethanoic acid
C00033	Bacteroides caccae	Acetate; Acetic acid; Ethanoic acid
C00033	Bacteroides fragilis	Acetate; Acetic acid; Ethanoic acid
C00033	Bacteroides ovatus	Acetate; Acetic acid; Ethanoic acid
C00033	Bacteroides xylanisolvens	Acetate; Acetic acid; Ethanoic acid
C00033	Bifidobacterium dentium	Acetate; Acetic acid; Ethanoic acid
C00033	Clostridium botulinum	Acetate; Acetic acid; Ethanoic acid
C00033	Clostridium perfringens	Acetate; Acetic acid; Ethanoic acid
C00033	Escherichia coli	Acetate; Acetic acid; Ethanoic acid
C00033	Fusobacterium nucleatum	Acetate; Acetic acid; Ethanoic acid
C00033	Lacrimispora saccharolytica	Acetate; Acetic acid; Ethanoic acid
C00033	Odoribacter splanchnicus	Acetate; Acetic acid; Ethanoic acid
C00033	Phocaeicola dorei	Acetate; Acetic acid; Ethanoic acid
C00033	Phocaeicola vulgatus	Acetate; Acetic acid; Ethanoic acid
C00033	Pseudomonas mendocina	Acetate; Acetic acid; Ethanoic acid
C00033	Selenomonas sputigena	Acetate; Acetic acid; Ethanoic acid
C00033	Thermotoga maritima	Acetate; Acetic acid; Ethanoic acid
C00033	[Ruminococcus] gnavus	Acetate; Acetic acid; Ethanoic acid
C00039, C00046, C00419	Bacillus subtilis	Polynucleotide
C00039, C00046, C00419	Staphylococcus aureus	Polynucleotide
C00042	Bacillus subtilis	Succinate; Succinic acid; Butanedionic acid; Ethylenesuccinic acid
C00042	Bacteroides caccae	Succinate; Succinic acid; Butanedionic acid; Ethylenesuccinic acid
C00042	Bacteroides fragilis	Succinate; Succinic acid; Butanedionic acid; Ethylenesuccinic acid
C00042	Bacteroides ovatus	Succinate; Succinic acid; Butanedionic acid; Ethylenesuccinic acid
C00042	Bacteroides xylanisolvens	Succinate; Succinic acid; Butanedionic acid; Ethylenesuccinic acid
C00042	Bifidobacterium dentium	Succinate; Succinic acid; Butanedionic acid; Ethylenesuccinic acid
C00042	Clostridium perfringens	Succinate; Succinic acid; Butanedionic acid; Ethylenesuccinic acid
C00042	Escherichia coli	Succinate; Succinic acid; Butanedionic acid; Ethylenesuccinic acid
C00042	Odoribacter splanchnicus	Succinate; Succinic acid; Butanedionic acid; Ethylenesuccinic acid
C00042	Phocaeicola dorei	Succinate; Succinic acid; Butanedionic acid; Ethylenesuccinic acid
C00042	Phocaeicola vulgatus	Succinate; Succinic acid; Butanedionic acid; Ethylenesuccinic acid
C00042	Pseudomonas aeruginosa	Succinate; Succinic acid; Butanedionic acid; Ethylenesuccinic acid
C00047, C00739	Clostridium botulinum	D-Lysine; D-2,6-Diaminohexanoic acid
C00047, C00739	Fusobacterium nucleatum	D-Lysine; D-2,6-Diaminohexanoic acid
C00047, C00739	Odoribacter splanchnicus	D-Lysine; D-2,6-Diaminohexanoic acid
C00049, C00402	Clostridium botulinum	D-Aspartate; D-Aspartic acid
C00049, C00402	Clostridium perfringens	D-Aspartate; D-Aspartic acid
C00049, C00402	Fusobacterium nucleatum	D-Aspartate; D-Aspartic acid
C00049, C00402	Lacrimispora saccharolytica	D-Aspartate; D-Aspartic acid
C00058	Bacteroides caccae	Formate; Methanoic acid; Formic acid
C00058	Bifidobacterium dentium	Formate; Methanoic acid; Formic acid
C00058	Escherichia coli	Formate; Methanoic acid; Formic acid
C00058	Phocaeicola vulgatus	Formate; Methanoic acid; Formic acid
C00058	Pseudomonas mendocina	Formate; Methanoic acid; Formic acid
C00058	[Ruminococcus] gnavus	Formate; Methanoic acid; Formic acid
C00062	Clostridium botulinum	L-Arginine; (S)-2-Amino-5-guanidinovaleric acid; L-Arg
C00062	Clostridium perfringens	L-Arginine; (S)-2-Amino-5-guanidinovaleric acid; L-Arg
C00064, C00819	Clostridium botulinum	D-Glutamine; D-2-Aminoglutaramic acid
C00064, C00819	Escherichia coli	D-Glutamine; D-2-Aminoglutaramic acid
C00064, C00819	Fusobacterium nucleatum	D-Glutamine; D-2-Aminoglutaramic acid
C00065, C00740	Clostridium botulinum	D-Serine
C00065, C00740	Fusobacterium nucleatum	D-Serine
C00067	Escherichia coli	Formaldehyde; Methanal; Oxomethane; Oxomethylene; Methylene oxide; Formalin
C00067	Pseudomonas aeruginosa	Formaldehyde; Methanal; Oxomethane; Oxomethylene; Methylene oxide; Formalin
C00067	Staphylococcus aureus	Formaldehyde; Methanal; Oxomethane; Oxomethylene; Methylene oxide; Formalin
C00073, C00855	Bacteroides fragilis	D-Methionine; D-2-Amino-4-(methylthio)butyric acid
C00073, C00855	Clostridium botulinum	D-Methionine; D-2-Amino-4-(methylthio)butyric acid
C00073, C00855	Fusobacterium nucleatum	D-Methionine; D-2-Amino-4-(methylthio)butyric acid
C00073, C00855	Parabacteroides distasonis	D-Methionine; D-2-Amino-4-(methylthio)butyric acid
C00073, C00855	Phocaeicola vulgatus	D-Methionine; D-2-Amino-4-(methylthio)butyric acid
C00078	Bacillus subtilis	L-Tryptophan; Tryptophan; (S)-alpha-Amino-beta-(3-indolyl)-propionic acid
C00078	Clostridium botulinum	L-Tryptophan; Tryptophan; (S)-alpha-Amino-beta-(3-indolyl)-propionic acid
C00078	Odoribacter splanchnicus	L-Tryptophan; Tryptophan; (S)-alpha-Amino-beta-(3-indolyl)-propionic acid
C00086	Bifidobacterium dentium	Urea; Carbamide
C00086	Clostridium botulinum	Urea; Carbamide
C00086	Clostridium perfringens	Urea; Carbamide
C00086	Lacrimispora saccharolytica	Urea; Carbamide
C00089	Bacillus subtilis	Sucrose; Cane sugar; Saccharose; 1-alpha-D-Glucopyranosyl-2-beta-D-fructofuranoside
C00089	Bacteroides xylanisolvens	Sucrose; Cane sugar; Saccharose; 1-alpha-D-Glucopyranosyl-2-beta-D-fructofuranoside
C00089	Parabacteroides distasonis	Sucrose; Cane sugar; Saccharose; 1-alpha-D-Glucopyranosyl-2-beta-D-fructofuranoside
C00095	Bacteroides caccae	D-Fructose; Levulose; Fruit sugar; D-arabino-Hexulose
C00095	Bacteroides fragilis	D-Fructose; Levulose; Fruit sugar; D-arabino-Hexulose
C00095	Bacteroides ovatus	D-Fructose; Levulose; Fruit sugar; D-arabino-Hexulose
C00095	Bacteroides xylanisolvens	D-Fructose; Levulose; Fruit sugar; D-arabino-Hexulose
C00095	Bifidobacterium dentium	D-Fructose; Levulose; Fruit sugar; D-arabino-Hexulose
C00095	Odoribacter splanchnicus	D-Fructose; Levulose; Fruit sugar; D-arabino-Hexulose
C00095	Phocaeicola dorei	D-Fructose; Levulose; Fruit sugar; D-arabino-Hexulose
C00095	Phocaeicola vulgatus	D-Fructose; Levulose; Fruit sugar; D-arabino-Hexulose
C00097, C00793	Bacteroides fragilis	D-Cysteine; D-Amino-3-mercaptopropionic acid
C00097, C00793	Fusobacterium nucleatum	D-Cysteine; D-Amino-3-mercaptopropionic acid
C00097, C00793	Parabacteroides distasonis	D-Cysteine; D-Amino-3-mercaptopropionic acid
C00097, C00793	Phocaeicola vulgatus	D-Cysteine; D-Amino-3-mercaptopropionic acid
C00120	Bacillus subtilis	Biotin; D-Biotin; Vitamin H; Coenzyme R
C00120	Clostridium botulinum	Biotin; D-Biotin; Vitamin H; Coenzyme R
C00120	Escherichia coli	Biotin; D-Biotin; Vitamin H; Coenzyme R
C00120	Staphylococcus aureus	Biotin; D-Biotin; Vitamin H; Coenzyme R
C00121	Bacteroides ovatus	D-Ribose
C00121	Escherichia coli	D-Ribose
C00123	Clostridium botulinum	L-Leucine; 2-Amino-4-methylvaleric acid; (2S)-alpha-2-Amino-4-methylvaleric acid; (2S)-alpha-Leucine
C00123	Escherichia coli	L-Leucine; 2-Amino-4-methylvaleric acid; (2S)-alpha-2-Amino-4-methylvaleric acid; (2S)-alpha-Leucine
C00124	Bacteroides ovatus	D-Galactose; D-Galactopyranose
C00124	Bacteroides xylanisolvens	D-Galactose; D-Galactopyranose
C00124	Bifidobacterium dentium	D-Galactose; D-Galactopyranose
C00124	Escherichia coli	D-Galactose; D-Galactopyranose
C00124	Odoribacter splanchnicus	D-Galactose; D-Galactopyranose
C00132	Escherichia coli	Methanol; Methyl alcohol; CH3OH
C00132	Pseudomonas mendocina	Methanol; Methyl alcohol; CH3OH
C00134	Bacteroides fragilis	Putrescine; 1,4-Butanediamine; 1,4-Diaminobutane; Tetramethylenediamine; Butane-1,4-diamine
C00134	Bacteroides ovatus	Putrescine; 1,4-Butanediamine; 1,4-Diaminobutane; Tetramethylenediamine; Butane-1,4-diamine
C00134	Escherichia coli	Putrescine; 1,4-Butanediamine; 1,4-Diaminobutane; Tetramethylenediamine; Butane-1,4-diamine
C00134	Lacrimispora saccharolytica	Putrescine; 1,4-Butanediamine; 1,4-Diaminobutane; Tetramethylenediamine; Butane-1,4-diamine
C00134	Pseudomonas aeruginosa	Putrescine; 1,4-Butanediamine; 1,4-Diaminobutane; Tetramethylenediamine; Butane-1,4-diamine
C00135	Clostridium botulinum	L-Histidine; (S)-alpha-Amino-1H-imidazole-4-propionic acid
C00135	Escherichia coli	L-Histidine; (S)-alpha-Amino-1H-imidazole-4-propionic acid
C00135	Fusobacterium nucleatum	L-Histidine; (S)-alpha-Amino-1H-imidazole-4-propionic acid
C00149, C00497	Bacillus subtilis	(R)-Malate; D-Malate; D-Malic acid
C00149, C00497	Escherichia coli	(R)-Malate; D-Malate; D-Malic acid
C00149, C00497	Pseudomonas aeruginosa	(R)-Malate; D-Malate; D-Malic acid
C00153, C00253	Escherichia coli	Nicotinate; Nicotinic acid; Niacin; 3-Pyridinecarboxylic acid
C00153, C00253	Staphylococcus aureus	Nicotinate; Nicotinic acid; Niacin; 3-Pyridinecarboxylic acid
C00159	Bacteroides ovatus	D-Mannose; Mannose; Seminose; Carubinose; D-Mannopyranose
C00159	Bacteroides xylanisolvens	D-Mannose; Mannose; Seminose; Carubinose; D-Mannopyranose
C00159	Odoribacter splanchnicus	D-Mannose; Mannose; Seminose; Carubinose; D-Mannopyranose
C00159	Parabacteroides distasonis	D-Mannose; Mannose; Seminose; Carubinose; D-Mannopyranose
C00163	Bacteroides caccae	Propanoate; Propionate; Propanoic acid; Propionic acid
C00163	Bacteroides fragilis	Propanoate; Propionate; Propanoic acid; Propionic acid
C00163	Bacteroides ovatus	Propanoate; Propionate; Propanoic acid; Propionic acid
C00163	Bacteroides xylanisolvens	Propanoate; Propionate; Propanoic acid; Propionic acid
C00163	Clostridium perfringens	Propanoate; Propionate; Propanoic acid; Propionic acid
C00163	Odoribacter splanchnicus	Propanoate; Propionate; Propanoic acid; Propionic acid
C00163	Phocaeicola dorei	Propanoate; Propionate; Propanoic acid; Propionic acid
C00163	Phocaeicola vulgatus	Propanoate; Propionate; Propanoic acid; Propionic acid
C00163	Porphyromonas asaccharolytica	Propanoate; Propionate; Propanoic acid; Propionic acid
C00163	Selenomonas sputigena	Propanoate; Propionate; Propanoic acid; Propionic acid
C00181	Bacteroides ovatus	D-Xylose; Wood sugar
C00181	Bacteroides xylanisolvens	D-Xylose; Wood sugar
C00181	Parabacteroides distasonis	D-Xylose; Wood sugar
C00185	Bacteroides ovatus	Cellobiose; 1-beta-D-Glucopyranosyl-4-D-glucopyranose
C00185	Bacteroides xylanisolvens	Cellobiose; 1-beta-D-Glucopyranosyl-4-D-glucopyranose
C00185	Parabacteroides distasonis	Cellobiose; 1-beta-D-Glucopyranosyl-4-D-glucopyranose
C00186, C00256	Bacteroides fragilis	(R)-Lactate; D-Lactate; D-Lactic acid; D-2-Hydroxypropanoic acid; D-2-Hydroxypropionic acid
C00186, C00256	Bacteroides ovatus	(R)-Lactate; D-Lactate; D-Lactic acid; D-2-Hydroxypropanoic acid; D-2-Hydroxypropionic acid
C00186, C00256	Bifidobacterium dentium	(R)-Lactate; D-Lactate; D-Lactic acid; D-2-Hydroxypropanoic acid; D-2-Hydroxypropionic acid
C00186, C00256	Clostridium perfringens	(R)-Lactate; D-Lactate; D-Lactic acid; D-2-Hydroxypropanoic acid; D-2-Hydroxypropionic acid
C00186, C00256	Escherichia coli	(R)-Lactate; D-Lactate; D-Lactic acid; D-2-Hydroxypropanoic acid; D-2-Hydroxypropionic acid
C00186, C00256	Fusobacterium nucleatum	(R)-Lactate; D-Lactate; D-Lactic acid; D-2-Hydroxypropanoic acid; D-2-Hydroxypropionic acid
C00186, C00256	Pseudomonas aeruginosa	(R)-Lactate; D-Lactate; D-Lactic acid; D-2-Hydroxypropanoic acid; D-2-Hydroxypropionic acid
C00186, C00256	Selenomonas sputigena	(R)-Lactate; D-Lactate; D-Lactic acid; D-2-Hydroxypropanoic acid; D-2-Hydroxypropionic acid
C00186, C00256	Staphylococcus aureus	(R)-Lactate; D-Lactate; D-Lactic acid; D-2-Hydroxypropanoic acid; D-2-Hydroxypropionic acid
C00188	Clostridium botulinum	L-Threonine; 2-Amino-3-hydroxybutyric acid
C00188	Escherichia coli	L-Threonine; 2-Amino-3-hydroxybutyric acid
C00188	Fusobacterium nucleatum	L-Threonine; 2-Amino-3-hydroxybutyric acid
C00191	Bacteroides fragilis	D-Glucuronate; Glucuronic acid; Glucuronate
C00191	Bacteroides ovatus	D-Glucuronate; Glucuronic acid; Glucuronate
C00191	Escherichia coli	D-Glucuronate; Glucuronic acid; Glucuronate
C00191	Phocaeicola vulgatus	D-Glucuronate; Glucuronic acid; Glucuronate
C00194	Bacillus subtilis	Cobamide coenzyme; Adenosylcobalamin; Adenosylcob(III)alamin; Deoxyadenosylcobalamin; Cobamamide; Vitamin B12 coenzyme; 5,6-Dimethylbenzimidazolyl-5-deoxyadenosyl-cobamide; (5'-Deoxy-5'-adenosyl)cobamide coenzyme; (5,6-Dimethylbenzimidazolyl)cobamide coenzyme; alpha-(5,6-Dimethylbenzimidazolyl)cobamide coenzyme; 5'-Deoxy-5'-adenosylcobalamin; 5'-Deoxy-5'-adenosyl vitamin B12; 5'-Deoxy-5'-adenosyl…
C00194	Bacteroides fragilis	Cobamide coenzyme; Adenosylcobalamin; Adenosylcob(III)alamin; Deoxyadenosylcobalamin; Cobamamide; Vitamin B12 coenzyme; 5,6-Dimethylbenzimidazolyl-5-deoxyadenosyl-cobamide; (5'-Deoxy-5'-adenosyl)cobamide coenzyme; (5,6-Dimethylbenzimidazolyl)cobamide coenzyme; alpha-(5,6-Dimethylbenzimidazolyl)cobamide coenzyme; 5'-Deoxy-5'-adenosylcobalamin; 5'-Deoxy-5'-adenosyl vitamin B12; 5'-Deoxy-5'-adenosyl…
C00194	Escherichia coli	Cobamide coenzyme; Adenosylcobalamin; Adenosylcob(III)alamin; Deoxyadenosylcobalamin; Cobamamide; Vitamin B12 coenzyme; 5,6-Dimethylbenzimidazolyl-5-deoxyadenosyl-cobamide; (5'-Deoxy-5'-adenosyl)cobamide coenzyme; (5,6-Dimethylbenzimidazolyl)cobamide coenzyme; alpha-(5,6-Dimethylbenzimidazolyl)cobamide coenzyme; 5'-Deoxy-5'-adenosylcobalamin; 5'-Deoxy-5'-adenosyl vitamin B12; 5'-Deoxy-5'-adenosyl…
C00194	Parabacteroides distasonis	Cobamide coenzyme; Adenosylcobalamin; Adenosylcob(III)alamin; Deoxyadenosylcobalamin; Cobamamide; Vitamin B12 coenzyme; 5,6-Dimethylbenzimidazolyl-5-deoxyadenosyl-cobamide; (5'-Deoxy-5'-adenosyl)cobamide coenzyme; (5,6-Dimethylbenzimidazolyl)cobamide coenzyme; alpha-(5,6-Dimethylbenzimidazolyl)cobamide coenzyme; 5'-Deoxy-5'-adenosylcobalamin; 5'-Deoxy-5'-adenosyl vitamin B12; 5'-Deoxy-5'-adenosyl…
C00194	Phocaeicola vulgatus	Cobamide coenzyme; Adenosylcobalamin; Adenosylcob(III)alamin; Deoxyadenosylcobalamin; Cobamamide; Vitamin B12 coenzyme; 5,6-Dimethylbenzimidazolyl-5-deoxyadenosyl-cobamide; (5'-Deoxy-5'-adenosyl)cobamide coenzyme; (5,6-Dimethylbenzimidazolyl)cobamide coenzyme; alpha-(5,6-Dimethylbenzimidazolyl)cobamide coenzyme; 5'-Deoxy-5'-adenosylcobalamin; 5'-Deoxy-5'-adenosyl vitamin B12; 5'-Deoxy-5'-adenosyl…
C00194	Pseudomonas aeruginosa	Cobamide coenzyme; Adenosylcobalamin; Adenosylcob(III)alamin; Deoxyadenosylcobalamin; Cobamamide; Vitamin B12 coenzyme; 5,6-Dimethylbenzimidazolyl-5-deoxyadenosyl-cobamide; (5'-Deoxy-5'-adenosyl)cobamide coenzyme; (5,6-Dimethylbenzimidazolyl)cobamide coenzyme; alpha-(5,6-Dimethylbenzimidazolyl)cobamide coenzyme; 5'-Deoxy-5'-adenosylcobalamin; 5'-Deoxy-5'-adenosyl vitamin B12; 5'-Deoxy-5'-adenosyl…
C00194	Staphylococcus aureus	Cobamide coenzyme; Adenosylcobalamin; Adenosylcob(III)alamin; Deoxyadenosylcobalamin; Cobamamide; Vitamin B12 coenzyme; 5,6-Dimethylbenzimidazolyl-5-deoxyadenosyl-cobamide; (5'-Deoxy-5'-adenosyl)cobamide coenzyme; (5,6-Dimethylbenzimidazolyl)cobamide coenzyme; alpha-(5,6-Dimethylbenzimidazolyl)cobamide coenzyme; 5'-Deoxy-5'-adenosylcobalamin; 5'-Deoxy-5'-adenosyl vitamin B12; 5'-Deoxy-5'-adenosyl…
C00207	Bacillus subtilis	Acetone; Dimethyl ketone; 2-Propanone; Propan-2-one
C00207	Clostridium botulinum	Acetone; Dimethyl ketone; 2-Propanone; Propan-2-one
C00207	Clostridium perfringens	Acetone; Dimethyl ketone; 2-Propanone; Propan-2-one
C00207	Lacrimispora saccharolytica	Acetone; Dimethyl ketone; 2-Propanone; Propan-2-one
C00208	Bacteroides xylanisolvens	Maltose; Malt sugar; alpha-D-Glucopyranosyl-(1->4)-D-glucopyranose
C00208	Escherichia coli	Maltose; Malt sugar; alpha-D-Glucopyranosyl-(1->4)-D-glucopyranose
C00208	Thermotoga maritima	Maltose; Malt sugar; alpha-D-Glucopyranosyl-(1->4)-D-glucopyranose
C00216, C00259	Bacteroides ovatus	L-Arabinose; L-Arabinopyranose
C00216, C00259	Bacteroides xylanisolvens	L-Arabinose; L-Arabinopyranose
C00216, C00259	Odoribacter splanchnicus	L-Arabinose; L-Arabinopyranose
C00218	Clostridium perfringens	Methylamine; Methanamine
C00218	Pseudomonas mendocina	Methylamine; Methanamine
C00243	Bacteroides xylanisolvens	Lactose; 1-beta-D-Galactopyranosyl-4-D-glucopyranose; beta-D-Gal-(1->4)-D-Glc; Milk sugar
C00243	Bifidobacterium dentium	Lactose; 1-beta-D-Galactopyranosyl-4-D-glucopyranose; beta-D-Gal-(1->4)-D-Glc; Milk sugar
C00243	Escherichia coli	Lactose; 1-beta-D-Galactopyranosyl-4-D-glucopyranose; beta-D-Gal-(1->4)-D-Glc; Milk sugar
C00243	Odoribacter splanchnicus	Lactose; 1-beta-D-Galactopyranosyl-4-D-glucopyranose; beta-D-Gal-(1->4)-D-Glc; Milk sugar
C00243	Parabacteroides distasonis	Lactose; 1-beta-D-Galactopyranosyl-4-D-glucopyranose; beta-D-Gal-(1->4)-D-Glc; Milk sugar
C00244	Bacillus atrophaeus	Nitrate; Nitric acid
C00244	Bacillus cereus	Nitrate; Nitric acid
C00244	Bacillus mycoides	Nitrate; Nitric acid
C00244	Bacillus subtilis	Nitrate; Nitric acid
C00244	Escherichia coli	Nitrate; Nitric acid
C00244	Pseudomonas aeruginosa	Nitrate; Nitric acid
C00244	Pseudomonas mendocina	Nitrate; Nitric acid
C00246	Bacteroides caccae	Butanoic acid; Butanoate; Butyrate; Butyric acid
C00246	Bacteroides fragilis	Butanoic acid; Butanoate; Butyrate; Butyric acid
C00246	Bacteroides ovatus	Butanoic acid; Butanoate; Butyrate; Butyric acid
C00246	Bacteroides xylanisolvens	Butanoic acid; Butanoate; Butyrate; Butyric acid
C00246	Clostridium botulinum	Butanoic acid; Butanoate; Butyrate; Butyric acid
C00246	Clostridium perfringens	Butanoic acid; Butanoate; Butyrate; Butyric acid
C00246	Fusobacterium nucleatum	Butanoic acid; Butanoate; Butyrate; Butyric acid
C00246	Lacrimispora saccharolytica	Butanoic acid; Butanoate; Butyrate; Butyric acid
C00246	Odoribacter splanchnicus	Butanoic acid; Butanoate; Butyrate; Butyric acid
C00246	Phocaeicola dorei	Butanoic acid; Butanoate; Butyrate; Butyric acid
C00246	Phocaeicola vulgatus	Butanoic acid; Butanoate; Butyrate; Butyric acid
C00250, C00314, C00534	Bacillus subtilis	Pyridoxamine; PM
C00250, C00314, C00534	Escherichia coli	Pyridoxamine; PM
C00255	Bacillus subtilis	Riboflavin; Lactoflavin; 7,8-Dimethyl-10-ribitylisoalloxazine; Vitamin B2
C00255	Escherichia coli	Riboflavin; Lactoflavin; 7,8-Dimethyl-10-ribitylisoalloxazine; Vitamin B2
C00270	Fusobacterium nucleatum	N-Acetylneuraminate; N-Acetylneuraminic acid; 5-Acetamido-3,5-dideoxy-D-glycero-D-galacto-2-nonulosonic acid; Neu5Ac
C00270	[Ruminococcus] gnavus	N-Acetylneuraminate; N-Acetylneuraminic acid; 5-Acetamido-3,5-dideoxy-D-glycero-D-galacto-2-nonulosonic acid; Neu5Ac
C00282	Bacillus atrophaeus	Hydrogen; H2
C00282	Bacillus cereus	Hydrogen; H2
C00282	Bacillus mycoides	Hydrogen; H2
C00282	Bacillus subtilis	Hydrogen; H2
C00282	Bacteroides caccae	Hydrogen; H2
C00282	Bacteroides fragilis	Hydrogen; H2
C00282	Bacteroides ovatus	Hydrogen; H2
C00282	Bacteroides xylanisolvens	Hydrogen; H2
C00282	Clostridium botulinum	Hydrogen; H2
C00282	Clostridium perfringens	Hydrogen; H2
C00282	Escherichia coli	Hydrogen; H2
C00282	Lacrimispora saccharolytica	Hydrogen; H2
C00282	Odoribacter splanchnicus	Hydrogen; H2
C00282	Phocaeicola dorei	Hydrogen; H2
C00282	Phocaeicola vulgatus	Hydrogen; H2
C00282	Porphyromonas asaccharolytica	Hydrogen; H2
C00282	Thermotoga maritima	Hydrogen; H2
C00282	[Ruminococcus] gnavus	Hydrogen; H2
C00317, C00369, C00480, C00718	Bacteroides fragilis	Amylose; Amylose chain; (1,4-alpha-D-Glucosyl)n; (1,4-alpha-D-Glucosyl)n+1; (1,4-alpha-D-Glucosyl)n-1; 4-{(1,4)-alpha-D-Glucosyl}(n-1)-D-glucose; 1,4-alpha-D-Glucan
C00317, C00369, C00480, C00718	Bacteroides ovatus	Amylose; Amylose chain; (1,4-alpha-D-Glucosyl)n; (1,4-alpha-D-Glucosyl)n+1; (1,4-alpha-D-Glucosyl)n-1; 4-{(1,4)-alpha-D-Glucosyl}(n-1)-D-glucose; 1,4-alpha-D-Glucan
C00317, C00369, C00480, C00718	Bifidobacterium dentium	Amylose; Amylose chain; (1,4-alpha-D-Glucosyl)n; (1,4-alpha-D-Glucosyl)n+1; (1,4-alpha-D-Glucosyl)n-1; 4-{(1,4)-alpha-D-Glucosyl}(n-1)-D-glucose; 1,4-alpha-D-Glucan
C00317, C00369, C00480, C00718	Parabacteroides distasonis	Amylose; Amylose chain; (1,4-alpha-D-Glucosyl)n; (1,4-alpha-D-Glucosyl)n+1; (1,4-alpha-D-Glucosyl)n-1; 4-{(1,4)-alpha-D-Glucosyl}(n-1)-D-glucose; 1,4-alpha-D-Glucan
C00317, C00369, C00480, C00718	Phocaeicola vulgatus	Amylose; Amylose chain; (1,4-alpha-D-Glucosyl)n; (1,4-alpha-D-Glucosyl)n+1; (1,4-alpha-D-Glucosyl)n-1; 4-{(1,4)-alpha-D-Glucosyl}(n-1)-D-glucose; 1,4-alpha-D-Glucan
C00329	Bacteroides fragilis	D-Glucosamine; Chitosamine; 2-Amino-2-deoxy-D-glucose
C00329	Bacteroides ovatus	D-Glucosamine; Chitosamine; 2-Amino-2-deoxy-D-glucose
C00329	Bifidobacterium dentium	D-Glucosamine; Chitosamine; 2-Amino-2-deoxy-D-glucose
C00329	Phocaeicola vulgatus	D-Glucosamine; Chitosamine; 2-Amino-2-deoxy-D-glucose
C00333	Bacteroides fragilis	D-Galacturonate; D-Galacturonic acid
C00333	Bacteroides ovatus	D-Galacturonate; D-Galacturonic acid
C00333	Escherichia coli	D-Galacturonate; D-Galacturonic acid
C00333	Phocaeicola vulgatus	D-Galacturonate; D-Galacturonic acid
C00334	Bacillus subtilis	4-Aminobutanoate; 4-Aminobutanoic acid; 4-Aminobutyrate; 4-Aminobutyric acid; gamma-Aminobutyric acid; GABA
C00334	Bifidobacterium dentium	4-Aminobutanoate; 4-Aminobutanoic acid; 4-Aminobutyrate; 4-Aminobutyric acid; gamma-Aminobutyric acid; GABA
C00334	Clostridium botulinum	4-Aminobutanoate; 4-Aminobutanoic acid; 4-Aminobutyrate; 4-Aminobutyric acid; gamma-Aminobutyric acid; GABA
C00334	Escherichia coli	4-Aminobutanoate; 4-Aminobutanoic acid; 4-Aminobutyrate; 4-Aminobutyric acid; gamma-Aminobutyric acid; GABA
C00334	Pseudomonas aeruginosa	4-Aminobutanoate; 4-Aminobutanoic acid; 4-Aminobutyrate; 4-Aminobutyric acid; gamma-Aminobutyric acid; GABA
C00378	Bacillus subtilis	Thiamine; Thiamin; Vitamin B1; Aneurin; Antiberiberi factor
C00378	Escherichia coli	Thiamine; Thiamin; Vitamin B1; Aneurin; Antiberiberi factor
C00378	Staphylococcus aureus	Thiamine; Thiamin; Vitamin B1; Aneurin; Antiberiberi factor
C00403	Bacteroides fragilis	Polypeptide
C00403	Clostridium botulinum	Polypeptide
C00403	Clostridium perfringens	Polypeptide
C00403	Phocaeicola vulgatus	Polypeptide
C00407	Clostridium botulinum	L-Isoleucine; 2-Amino-3-methylvaleric acid
C00407	Escherichia coli	L-Isoleucine; 2-Amino-3-methylvaleric acid
C00422	Acinetobacter calcoaceticus	Triacylglycerol; Triglyceride
C00422	Bacillus subtilis	Triacylglycerol; Triglyceride
C00422	Clostridium botulinum	Triacylglycerol; Triglyceride
C00422	Pseudomonas aeruginosa	Triacylglycerol; Triglyceride
C00422	Pseudomonas mendocina	Triacylglycerol; Triglyceride
C00422	Staphylococcus aureus	Triacylglycerol; Triglyceride
C00463	Escherichia coli	Indole; 2,3-Benzopyrrole
C00463	Odoribacter splanchnicus	Indole; 2,3-Benzopyrrole
C00469	Bifidobacterium dentium	Ethanol; Ethyl alcohol; Methylcarbinol
C00469	Clostridium botulinum	Ethanol; Ethyl alcohol; Methylcarbinol
C00469	Clostridium perfringens	Ethanol; Ethyl alcohol; Methylcarbinol
C00469	Escherichia coli	Ethanol; Ethyl alcohol; Methylcarbinol
C00469	Lacrimispora saccharolytica	Ethanol; Ethyl alcohol; Methylcarbinol
C00469	Pseudomonas aeruginosa	Ethanol; Ethyl alcohol; Methylcarbinol
C00492	Bacteroides fragilis	Raffinose; Melitose; Melitriose; Gossypose; 6G-alpha-D-galactosylsucrose
C00492	Bacteroides xylanisolvens	Raffinose; Melitose; Melitriose; Gossypose; 6G-alpha-D-galactosylsucrose
C00492	Bifidobacterium dentium	Raffinose; Melitose; Melitriose; Gossypose; 6G-alpha-D-galactosylsucrose
C00492	Parabacteroides distasonis	Raffinose; Melitose; Melitriose; Gossypose; 6G-alpha-D-galactosylsucrose
C00504	Bifidobacterium dentium	Folate; Pteroylglutamic acid; Folic acid
C00504	Escherichia coli	Folate; Pteroylglutamic acid; Folic acid
C00507, C01684	Bacteroides ovatus	D-Rhamnose; 6-Deoxy-D-mannose; D-Mannomethylose
C00507, C01684	Bacteroides xylanisolvens	D-Rhamnose; 6-Deoxy-D-mannose; D-Mannomethylose
C00507, C01684	Parabacteroides distasonis	D-Rhamnose; 6-Deoxy-D-mannose; D-Mannomethylose
C00518	Bacteroides ovatus	Hyaluronate; Hyaluronic acid; Hyaluronan; [beta-N-Acetyl-D-glucosaminyl(1,4)beta-D-glucuronosyl(1,3)]n
C00518	Clostridium perfringens	Hyaluronate; Hyaluronic acid; Hyaluronan; [beta-N-Acetyl-D-glucosaminyl(1,4)beta-D-glucuronosyl(1,3)]n
C00543	Bacteroides fragilis	Dimethylamine; (CH3)2NH
C00543	Bacteroides ovatus	Dimethylamine; (CH3)2NH
C00543	Clostridium perfringens	Dimethylamine; (CH3)2NH
C00543	Escherichia coli	Dimethylamine; (CH3)2NH
C00565	Escherichia coli	Trimethylamine; (CH3)3N; N,N-Dimethylmethanamine
C00565	Pseudomonas aeruginosa	Trimethylamine; (CH3)3N; N,N-Dimethylmethanamine
C00565	Staphylococcus aureus	Trimethylamine; (CH3)3N; N,N-Dimethylmethanamine
C00569	Bacteroides ovatus	Arabinogalactan; Arabinogalactoglycan
C00569	Phocaeicola vulgatus	Arabinogalactan; Arabinogalactoglycan
C00695	Bacteroides fragilis	Cholic acid; Cholate; 3alpha,7alpha,12alpha-Trihydroxy-5beta-cholanate; 3alpha,7alpha,12alpha-Trihydroxy-5beta-cholanic acid
C00695	Clostridium perfringens	Cholic acid; Cholate; 3alpha,7alpha,12alpha-Trihydroxy-5beta-cholanate; 3alpha,7alpha,12alpha-Trihydroxy-5beta-cholanic acid
C00695	Escherichia coli	Cholic acid; Cholate; 3alpha,7alpha,12alpha-Trihydroxy-5beta-cholanate; 3alpha,7alpha,12alpha-Trihydroxy-5beta-cholanic acid
C00695	Phocaeicola vulgatus	Cholic acid; Cholate; 3alpha,7alpha,12alpha-Trihydroxy-5beta-cholanate; 3alpha,7alpha,12alpha-Trihydroxy-5beta-cholanic acid
C00697	Bacillus atrophaeus	Nitrogen; N2
C00697	Bacillus cereus	Nitrogen; N2
C00697	Bacillus mycoides	Nitrogen; N2
C00697	Bacillus subtilis	Nitrogen; N2
C00697	Pseudomonas aeruginosa	Nitrogen; N2
C00697	Pseudomonas mendocina	Nitrogen; N2
C00714	Bacteroides caccae	Pectin; Poly(1,4-alpha-D-galacturonide)
C00714	Bacteroides fragilis	Pectin; Poly(1,4-alpha-D-galacturonide)
C00714	Bacteroides ovatus	Pectin; Poly(1,4-alpha-D-galacturonide)
C00714	Phocaeicola vulgatus	Pectin; Poly(1,4-alpha-D-galacturonide)
C00721, C01835, C01935, C01936, C02052	Bacteroides caccae	Maltotetraose
C00721, C01835, C01935, C01936, C02052	Bacteroides fragilis	Maltotetraose
C00721, C01835, C01935, C01936, C02052	Bacteroides ovatus	Maltotetraose
C00721, C01835, C01935, C01936, C02052	Clostridium botulinum	Maltotetraose
C00721, C01835, C01935, C01936, C02052	Clostridium perfringens	Maltotetraose
C00721, C01835, C01935, C01936, C02052	Lacrimispora saccharolytica	Maltotetraose
C00721, C01835, C01935, C01936, C02052	Phocaeicola vulgatus	Maltotetraose
C00721, C01835, C01935, C01936, C02052	Thermotoga maritima	Maltotetraose
C00828	Bacillus cereus	Menaquinone; Vitamin K2
C00828	Bacillus mycoides	Menaquinone; Vitamin K2
C00828	Bacillus subtilis	Menaquinone; Vitamin K2
C00828	Bacteroides fragilis	Menaquinone; Vitamin K2
C00828	Bacteroides ovatus	Menaquinone; Vitamin K2
C00828	Bifidobacterium dentium	Menaquinone; Vitamin K2
C00828	Escherichia coli	Menaquinone; Vitamin K2
C00828	Phocaeicola vulgatus	Menaquinone; Vitamin K2
C00828	Staphylococcus aureus	Menaquinone; Vitamin K2
C00864	Clostridium botulinum	Pantothenate; Pantothenic acid; (R)-Pantothenate
C00864	Clostridium perfringens	Pantothenate; Pantothenic acid; (R)-Pantothenate
C00864	Lacrimispora saccharolytica	Pantothenate; Pantothenic acid; (R)-Pantothenate
C00954	Clostridium botulinum	Indole-3-acetate; Indole-3-acetic acid; (Indol-3-yl)acetate; Indoleacetate; Indoleacetic acid; (1H-indol-3-yl)acetate; IAA
C00954	Escherichia coli	Indole-3-acetate; Indole-3-acetic acid; (Indol-3-yl)acetate; Indoleacetate; Indoleacetic acid; (1H-indol-3-yl)acetate; IAA
C01019	Bacteroides fragilis	L-Fucose; L-Fucopyranose; 6-Deoxy-L-galactose
C01019	Bacteroides ovatus	L-Fucose; L-Fucopyranose; 6-Deoxy-L-galactose
C01019	Phocaeicola vulgatus	L-Fucose; L-Fucopyranose; 6-Deoxy-L-galactose
C01019	[Ruminococcus] gnavus	L-Fucose; L-Fucopyranose; 6-Deoxy-L-galactose
C01083	Bacteroides ovatus	alpha,alpha-Trehalose; alpha,alpha'-Trehalose; Trehalose
C01083	Bacteroides xylanisolvens	alpha,alpha-Trehalose; alpha,alpha'-Trehalose; Trehalose
C01083	Parabacteroides distasonis	alpha,alpha-Trehalose; alpha,alpha'-Trehalose; Trehalose
C01083	Thermotoga maritima	alpha,alpha-Trehalose; alpha,alpha'-Trehalose; Trehalose
C01672	Lacrimispora saccharolytica	Cadaverine; 1,5-Pentanediamine; 1,5-Diaminopentane; Pentamethylenediamine
C01672	Escherichia coli	Cadaverine; 1,5-Pentanediamine; 1,5-Diaminopentane; Pentamethylenediamine
C01921	Bacteroides fragilis	Glycocholate; Glycocholic acid; 3alpha,7alpha,12alpha-Trihydroxy-5beta-cholan-24-oylglycine
C01921	Clostridium perfringens	Glycocholate; Glycocholic acid; 3alpha,7alpha,12alpha-Trihydroxy-5beta-cholan-24-oylglycine
C02528	Bacteroides fragilis	Chenodeoxycholate; Chenodeoxycholic acid; 3alpha,7alpha-Dihydroxy-5beta-cholanic acid; Chenodiol
C02528	Clostridium perfringens	Chenodeoxycholate; Chenodeoxycholic acid; 3alpha,7alpha-Dihydroxy-5beta-cholanic acid; Chenodiol
C02528	Escherichia coli	Chenodeoxycholate; Chenodeoxycholic acid; 3alpha,7alpha-Dihydroxy-5beta-cholanic acid; Chenodiol
C02528	Phocaeicola vulgatus	Chenodeoxycholate; Chenodeoxycholic acid; 3alpha,7alpha-Dihydroxy-5beta-cholanic acid; Chenodiol
C02705	Bacteroides caccae	Mucus glycoprotein
C02705	Bacteroides fragilis	Mucus glycoprotein
C02705	Clostridium perfringens	Mucus glycoprotein
C02705	Parabacteroides distasonis	Mucus glycoprotein
C02705	Phocaeicola vulgatus	Mucus glycoprotein
C02705	[Ruminococcus] gnavus	Mucus glycoprotein
C03044, C03046	Bacillus subtilis	(S,S)-Butane-2,3-diol; (S,S)-2,3-Butanediol; (S,S)-2,3-Butylene glycol; (2S,3S)-Butane-2,3-diol
C03044, C03046	Pseudomonas aeruginosa	(S,S)-Butane-2,3-diol; (S,S)-2,3-Butanediol; (S,S)-2,3-Butylene glycol; (2S,3S)-Butane-2,3-diol
C03990	Bacteroides fragilis	Lithocholic acid; Lithocholate; 3alpha-Hydroxy-5beta-cholanate; 3alpha-Hydroxy-5beta-cholanic acid
C03990	Clostridium perfringens	Lithocholic acid; Lithocholate; 3alpha-Hydroxy-5beta-cholanate; 3alpha-Hydroxy-5beta-cholanic acid
C04483	Bacteroides fragilis	Deoxycholic acid; Deoxycholate; 3alpha,12alpha-Dihydroxy-5beta-cholanate; 3alpha,12alpha-Dihydroxy-5beta-cholanic acid
C04483	Clostridium perfringens	Deoxycholic acid; Deoxycholate; 3alpha,12alpha-Dihydroxy-5beta-cholanate; 3alpha,12alpha-Dihydroxy-5beta-cholanic acid
C04483	Phocaeicola vulgatus	Deoxycholic acid; Deoxycholate; 3alpha,12alpha-Dihydroxy-5beta-cholanate; 3alpha,12alpha-Dihydroxy-5beta-cholanic acid
C05122	Bacteroides fragilis	Taurocholate; Taurocholic acid; Cholyltaurine
C05122	Clostridium perfringens	Taurocholate; Taurocholic acid; Cholyltaurine
C05122	Phocaeicola vulgatus	Taurocholate; Taurocholic acid; Cholyltaurine
C05463	Bacteroides fragilis	Taurodeoxycholate; Taurodeoxycholic acid
C05463	Clostridium perfringens	Taurodeoxycholate; Taurodeoxycholic acid
C05463	Phocaeicola vulgatus	Taurodeoxycholate; Taurodeoxycholic acid
C05464	Bacteroides fragilis	Glycodeoxycholate; Glycodeoxycholic acid; 3alpha,12alpha-Dihydroxy-5beta-cholan-24-oylglycine
C05464	Clostridium perfringens	Glycodeoxycholate; Glycodeoxycholic acid; 3alpha,12alpha-Dihydroxy-5beta-cholan-24-oylglycine
C05465	Bacteroides fragilis	Taurochenodeoxycholate; Taurochenodeoxycholic acid; Chenodeoxycholoyltaurine
C05465	Clostridium perfringens	Taurochenodeoxycholate; Taurochenodeoxycholic acid; Chenodeoxycholoyltaurine
C05465	Phocaeicola vulgatus	Taurochenodeoxycholate; Taurochenodeoxycholic acid; Chenodeoxycholoyltaurine
C05466	Bacteroides fragilis	Glycochenodeoxycholate; Glycochenodeoxycholic acid; Chenodeoxyglycocholate
C05466	Clostridium perfringens	Glycochenodeoxycholate; Glycochenodeoxycholic acid; Chenodeoxyglycocholate
C06468	Bacteroides ovatus	D-Psicose; D-ribo-Hex-2-ulose; D-ribo-2-Hexulose; D-ribo-2-Ketohexulose; D-erythro-Hexulose; D-Pseudofructose; D-Allulose; D-Altrulose
C06468	Bacteroides xylanisolvens	D-Psicose; D-ribo-Hex-2-ulose; D-ribo-2-Hexulose; D-ribo-2-Ketohexulose; D-erythro-Hexulose; D-Pseudofructose; D-Allulose; D-Altrulose
C06468	Bifidobacterium dentium	D-Psicose; D-ribo-Hex-2-ulose; D-ribo-2-Hexulose; D-ribo-2-Ketohexulose; D-erythro-Hexulose; D-Pseudofructose; D-Allulose; D-Altrulose
C06468	[Ruminococcus] gnavus	D-Psicose; D-ribo-Hex-2-ulose; D-ribo-2-Hexulose; D-ribo-2-Ketohexulose; D-erythro-Hexulose; D-Pseudofructose; D-Allulose; D-Altrulose
C08262	Bacteroides ovatus	3-Methylbutanoic acid; Isovaleric acid; Isovalerate
C08262	Odoribacter splanchnicus	3-Methylbutanoic acid; Isovaleric acid; Isovalerate
C08262	Staphylococcus aureus	3-Methylbutanoic acid; Isovaleric acid; Isovalerate
c1	Bacteroides fragilis
c1	Bacteroides ovatus
c2	Bacteroides fragilis
c2	Phocaeicola vulgatus
c3	Bacteroides fragilis
c3	Bacteroides ovatus
c3	Bifidobacterium dentium
c3	Parabacteroides distasonis
c3	Phocaeicola dorei

## Sheet: OtherLung
Table S4-5. Metabolic compounds relationships microbial signatures identified in Other Lung
Compound	Species	Compound_name
C00011	Bacillus atrophaeus	CO2; Carbon dioxide
C00011	Bacillus cereus	CO2; Carbon dioxide
C00011	Bacillus mycoides	CO2; Carbon dioxide
C00011	Bacillus subtilis	CO2; Carbon dioxide
C00011	Bacillus thuringiensis	CO2; Carbon dioxide
C00011	Clostridium tetani	CO2; Carbon dioxide
C00011	Escherichia coli	CO2; Carbon dioxide
C00011	Pseudomonas aeruginosa	CO2; Carbon dioxide
C00011	Thermotoga maritima	CO2; Carbon dioxide
C00014	Bacillus subtilis	Ammonia; NH3
C00014	Clostridium tetani	Ammonia; NH3
C00014	Escherichia coli	Ammonia; NH3
C00014	Fusobacterium nucleatum	Ammonia; NH3
C00014	Pseudomonas aeruginosa	Ammonia; NH3
C00014	Pseudomonas mendocina	Ammonia; NH3
C00014	Pseudomonas putida	Ammonia; NH3
C00025, C00217	Escherichia coli	D-Glutamate; D-Glutamic acid; D-Glutaminic acid; D-2-Aminoglutaric acid
C00025, C00217	Fusobacterium nucleatum	D-Glutamate; D-Glutamic acid; D-Glutaminic acid; D-2-Aminoglutaric acid
C00031	Escherichia coli	D-Glucose; Grape sugar; Dextrose; Glucose; D-Glucopyranose
C00031	Fusobacterium nucleatum	D-Glucose; Grape sugar; Dextrose; Glucose; D-Glucopyranose
C00031	Pseudomonas aeruginosa	D-Glucose; Grape sugar; Dextrose; Glucose; D-Glucopyranose
C00031	Pseudomonas mendocina	D-Glucose; Grape sugar; Dextrose; Glucose; D-Glucopyranose
C00031	Thermotoga maritima	D-Glucose; Grape sugar; Dextrose; Glucose; D-Glucopyranose
C00033	Bacillus subtilis	Acetate; Acetic acid; Ethanoic acid
C00033	Bifidobacterium dentium	Acetate; Acetic acid; Ethanoic acid
C00033	Clostridium tetani	Acetate; Acetic acid; Ethanoic acid
C00033	Escherichia coli	Acetate; Acetic acid; Ethanoic acid
C00033	Fusobacterium nucleatum	Acetate; Acetic acid; Ethanoic acid
C00033	Pseudomonas mendocina	Acetate; Acetic acid; Ethanoic acid
C00033	Thermotoga maritima	Acetate; Acetic acid; Ethanoic acid
C00039, C00046, C00419	Bacillus subtilis	Polynucleotide
C00039, C00046, C00419	Pseudomonas putida	Polynucleotide
C00039, C00046, C00419	Staphylococcus aureus	Polynucleotide
C00039, C00046, C00419	Stenotrophomonas maltophilia	Polynucleotide
C00042	Bacillus subtilis	Succinate; Succinic acid; Butanedionic acid; Ethylenesuccinic acid
C00042	Bifidobacterium dentium	Succinate; Succinic acid; Butanedionic acid; Ethylenesuccinic acid
C00042	Escherichia coli	Succinate; Succinic acid; Butanedionic acid; Ethylenesuccinic acid
C00042	Pseudomonas aeruginosa	Succinate; Succinic acid; Butanedionic acid; Ethylenesuccinic acid
C00047, C00739	Clostridium tetani	D-Lysine; D-2,6-Diaminohexanoic acid
C00047, C00739	Fusobacterium nucleatum	D-Lysine; D-2,6-Diaminohexanoic acid
C00049, C00402	Clostridium tetani	D-Aspartate; D-Aspartic acid
C00049, C00402	Fusobacterium nucleatum	D-Aspartate; D-Aspartic acid
C00049, C00402	Methylobacterium nodulans	D-Aspartate; D-Aspartic acid
C00058	Bifidobacterium dentium	Formate; Methanoic acid; Formic acid
C00058	Escherichia coli	Formate; Methanoic acid; Formic acid
C00058	Methylobacterium nodulans	Formate; Methanoic acid; Formic acid
C00058	Pseudomonas mendocina	Formate; Methanoic acid; Formic acid
C00064, C00819	Clostridium tetani	D-Glutamine; D-2-Aminoglutaramic acid
C00064, C00819	Escherichia coli	D-Glutamine; D-2-Aminoglutaramic acid
C00064, C00819	Fusobacterium nucleatum	D-Glutamine; D-2-Aminoglutaramic acid
C00065, C00740	Clostridium tetani	D-Serine
C00065, C00740	Fusobacterium nucleatum	D-Serine
C00065, C00740	Methylobacterium nodulans	D-Serine
C00067	Escherichia coli	Formaldehyde; Methanal; Oxomethane; Oxomethylene; Methylene oxide; Formalin
C00067	Methylobacterium nodulans	Formaldehyde; Methanal; Oxomethane; Oxomethylene; Methylene oxide; Formalin
C00067	Pseudomonas aeruginosa	Formaldehyde; Methanal; Oxomethane; Oxomethylene; Methylene oxide; Formalin
C00067	Pseudomonas putida	Formaldehyde; Methanal; Oxomethane; Oxomethylene; Methylene oxide; Formalin
C00067	Staphylococcus aureus	Formaldehyde; Methanal; Oxomethane; Oxomethylene; Methylene oxide; Formalin
C00073, C00855	Clostridium tetani	D-Methionine; D-2-Amino-4-(methylthio)butyric acid
C00073, C00855	Fusobacterium nucleatum	D-Methionine; D-2-Amino-4-(methylthio)butyric acid
C00078	Bacillus subtilis	L-Tryptophan; Tryptophan; (S)-alpha-Amino-beta-(3-indolyl)-propionic acid
C00078	Clostridium tetani	L-Tryptophan; Tryptophan; (S)-alpha-Amino-beta-(3-indolyl)-propionic acid
C00086	Bifidobacterium dentium	Urea; Carbamide
C00086	Clostridium tetani	Urea; Carbamide
C00120	Bacillus subtilis	Biotin; D-Biotin; Vitamin H; Coenzyme R
C00120	Clostridium tetani	Biotin; D-Biotin; Vitamin H; Coenzyme R
C00120	Escherichia coli	Biotin; D-Biotin; Vitamin H; Coenzyme R
C00120	Staphylococcus aureus	Biotin; D-Biotin; Vitamin H; Coenzyme R
C00121	Escherichia coli	D-Ribose
C00121	Methylobacterium nodulans	D-Ribose
C00123	Clostridium tetani	L-Leucine; 2-Amino-4-methylvaleric acid; (2S)-alpha-2-Amino-4-methylvaleric acid; (2S)-alpha-Leucine
C00123	Escherichia coli	L-Leucine; 2-Amino-4-methylvaleric acid; (2S)-alpha-2-Amino-4-methylvaleric acid; (2S)-alpha-Leucine
C00124	Bifidobacterium dentium	D-Galactose; D-Galactopyranose
C00124	Escherichia coli	D-Galactose; D-Galactopyranose
C00124	Methylobacterium nodulans	D-Galactose; D-Galactopyranose
C00132	Escherichia coli	Methanol; Methyl alcohol; CH3OH
C00132	Methylobacterium nodulans	Methanol; Methyl alcohol; CH3OH
C00132	Pseudomonas mendocina	Methanol; Methyl alcohol; CH3OH
C00134	Escherichia coli	Putrescine; 1,4-Butanediamine; 1,4-Diaminobutane; Tetramethylenediamine; Butane-1,4-diamine
C00134	Pseudomonas aeruginosa	Putrescine; 1,4-Butanediamine; 1,4-Diaminobutane; Tetramethylenediamine; Butane-1,4-diamine
C00135	Clostridium tetani	L-Histidine; (S)-alpha-Amino-1H-imidazole-4-propionic acid
C00135	Escherichia coli	L-Histidine; (S)-alpha-Amino-1H-imidazole-4-propionic acid
C00135	Fusobacterium nucleatum	L-Histidine; (S)-alpha-Amino-1H-imidazole-4-propionic acid
C00149, C00497	Bacillus subtilis	(R)-Malate; D-Malate; D-Malic acid
C00149, C00497	Clostridium tetani	(R)-Malate; D-Malate; D-Malic acid
C00149, C00497	Escherichia coli	(R)-Malate; D-Malate; D-Malic acid
C00149, C00497	Methylobacterium nodulans	(R)-Malate; D-Malate; D-Malic acid
C00149, C00497	Pseudomonas aeruginosa	(R)-Malate; D-Malate; D-Malic acid
C00153, C00253	Clostridium tetani	Nicotinate; Nicotinic acid; Niacin; 3-Pyridinecarboxylic acid
C00153, C00253	Escherichia coli	Nicotinate; Nicotinic acid; Niacin; 3-Pyridinecarboxylic acid
C00153, C00253	Staphylococcus aureus	Nicotinate; Nicotinic acid; Niacin; 3-Pyridinecarboxylic acid
C00186, C00256	Bifidobacterium dentium	(R)-Lactate; D-Lactate; D-Lactic acid; D-2-Hydroxypropanoic acid; D-2-Hydroxypropionic acid
C00186, C00256	Escherichia coli	(R)-Lactate; D-Lactate; D-Lactic acid; D-2-Hydroxypropanoic acid; D-2-Hydroxypropionic acid
C00186, C00256	Fusobacterium nucleatum	(R)-Lactate; D-Lactate; D-Lactic acid; D-2-Hydroxypropanoic acid; D-2-Hydroxypropionic acid
C00186, C00256	Methylobacterium nodulans	(R)-Lactate; D-Lactate; D-Lactic acid; D-2-Hydroxypropanoic acid; D-2-Hydroxypropionic acid
C00186, C00256	Pseudomonas aeruginosa	(R)-Lactate; D-Lactate; D-Lactic acid; D-2-Hydroxypropanoic acid; D-2-Hydroxypropionic acid
C00186, C00256	Staphylococcus aureus	(R)-Lactate; D-Lactate; D-Lactic acid; D-2-Hydroxypropanoic acid; D-2-Hydroxypropionic acid
C00188	Clostridium tetani	L-Threonine; 2-Amino-3-hydroxybutyric acid
C00188	Escherichia coli	L-Threonine; 2-Amino-3-hydroxybutyric acid
C00188	Fusobacterium nucleatum	L-Threonine; 2-Amino-3-hydroxybutyric acid
C00191	Escherichia coli	D-Glucuronate; Glucuronic acid; Glucuronate
C00191	Methylobacterium nodulans	D-Glucuronate; Glucuronic acid; Glucuronate
C00194	Bacillus subtilis	Cobamide coenzyme; Adenosylcobalamin; Adenosylcob(III)alamin; Deoxyadenosylcobalamin; Cobamamide; Vitamin B12 coenzyme; 5,6-Dimethylbenzimidazolyl-5-deoxyadenosyl-cobamide; (5'-Deoxy-5'-adenosyl)cobamide coenzyme; (5,6-Dimethylbenzimidazolyl)cobamide coenzyme; alpha-(5,6-Dimethylbenzimidazolyl)cobamide coenzyme; 5'-Deoxy-5'-adenosylcobalamin; 5'-Deoxy-5'-adenosyl vitamin B12; 5'-Deoxy-5'-adenosyl…
C00194	Escherichia coli	Cobamide coenzyme; Adenosylcobalamin; Adenosylcob(III)alamin; Deoxyadenosylcobalamin; Cobamamide; Vitamin B12 coenzyme; 5,6-Dimethylbenzimidazolyl-5-deoxyadenosyl-cobamide; (5'-Deoxy-5'-adenosyl)cobamide coenzyme; (5,6-Dimethylbenzimidazolyl)cobamide coenzyme; alpha-(5,6-Dimethylbenzimidazolyl)cobamide coenzyme; 5'-Deoxy-5'-adenosylcobalamin; 5'-Deoxy-5'-adenosyl vitamin B12; 5'-Deoxy-5'-adenosyl…
C00194	Pseudomonas aeruginosa	Cobamide coenzyme; Adenosylcobalamin; Adenosylcob(III)alamin; Deoxyadenosylcobalamin; Cobamamide; Vitamin B12 coenzyme; 5,6-Dimethylbenzimidazolyl-5-deoxyadenosyl-cobamide; (5'-Deoxy-5'-adenosyl)cobamide coenzyme; (5,6-Dimethylbenzimidazolyl)cobamide coenzyme; alpha-(5,6-Dimethylbenzimidazolyl)cobamide coenzyme; 5'-Deoxy-5'-adenosylcobalamin; 5'-Deoxy-5'-adenosyl vitamin B12; 5'-Deoxy-5'-adenosyl…
C00194	Staphylococcus aureus	Cobamide coenzyme; Adenosylcobalamin; Adenosylcob(III)alamin; Deoxyadenosylcobalamin; Cobamamide; Vitamin B12 coenzyme; 5,6-Dimethylbenzimidazolyl-5-deoxyadenosyl-cobamide; (5'-Deoxy-5'-adenosyl)cobamide coenzyme; (5,6-Dimethylbenzimidazolyl)cobamide coenzyme; alpha-(5,6-Dimethylbenzimidazolyl)cobamide coenzyme; 5'-Deoxy-5'-adenosylcobalamin; 5'-Deoxy-5'-adenosyl vitamin B12; 5'-Deoxy-5'-adenosyl…
C00207	Bacillus subtilis	Acetone; Dimethyl ketone; 2-Propanone; Propan-2-one
C00207	Clostridium tetani	Acetone; Dimethyl ketone; 2-Propanone; Propan-2-one
C00208	Escherichia coli	Maltose; Malt sugar; alpha-D-Glucopyranosyl-(1->4)-D-glucopyranose
C00208	Thermotoga maritima	Maltose; Malt sugar; alpha-D-Glucopyranosyl-(1->4)-D-glucopyranose
C00243	Bifidobacterium dentium	Lactose; 1-beta-D-Galactopyranosyl-4-D-glucopyranose; beta-D-Gal-(1->4)-D-Glc; Milk sugar
C00243	Escherichia coli	Lactose; 1-beta-D-Galactopyranosyl-4-D-glucopyranose; beta-D-Gal-(1->4)-D-Glc; Milk sugar
C00244	Bacillus atrophaeus	Nitrate; Nitric acid
C00244	Bacillus cereus	Nitrate; Nitric acid
C00244	Bacillus mycoides	Nitrate; Nitric acid
C00244	Bacillus subtilis	Nitrate; Nitric acid
C00244	Bacillus thuringiensis	Nitrate; Nitric acid
C00244	Escherichia coli	Nitrate; Nitric acid
C00244	Pseudomonas aeruginosa	Nitrate; Nitric acid
C00244	Pseudomonas mendocina	Nitrate; Nitric acid
C00244	Pseudomonas putida	Nitrate; Nitric acid
C00246	Clostridium tetani	Butanoic acid; Butanoate; Butyrate; Butyric acid
C00246	Fusobacterium nucleatum	Butanoic acid; Butanoate; Butyrate; Butyric acid
C00250, C00314, C00534	Bacillus subtilis	Pyridoxamine; PM
C00250, C00314, C00534	Clostridium tetani	Pyridoxamine; PM
C00250, C00314, C00534	Escherichia coli	Pyridoxamine; PM
C00255	Bacillus subtilis	Riboflavin; Lactoflavin; 7,8-Dimethyl-10-ribitylisoalloxazine; Vitamin B2
C00255	Clostridium tetani	Riboflavin; Lactoflavin; 7,8-Dimethyl-10-ribitylisoalloxazine; Vitamin B2
C00255	Escherichia coli	Riboflavin; Lactoflavin; 7,8-Dimethyl-10-ribitylisoalloxazine; Vitamin B2
C00257	Escherichia coli	D-Gluconic acid; D-Gluconate; D-gluco-Hexonic acid
C00257	Methylobacterium nodulans	D-Gluconic acid; D-Gluconate; D-gluco-Hexonic acid
C00282	Bacillus atrophaeus	Hydrogen; H2
C00282	Bacillus cereus	Hydrogen; H2
C00282	Bacillus mycoides	Hydrogen; H2
C00282	Bacillus subtilis	Hydrogen; H2
C00282	Bacillus thuringiensis	Hydrogen; H2
C00282	Clostridium tetani	Hydrogen; H2
C00282	Escherichia coli	Hydrogen; H2
C00282	Thermotoga maritima	Hydrogen; H2
C00334	Bacillus subtilis	4-Aminobutanoate; 4-Aminobutanoic acid; 4-Aminobutyrate; 4-Aminobutyric acid; gamma-Aminobutyric acid; GABA
C00334	Bifidobacterium dentium	4-Aminobutanoate; 4-Aminobutanoic acid; 4-Aminobutyrate; 4-Aminobutyric acid; gamma-Aminobutyric acid; GABA
C00334	Escherichia coli	4-Aminobutanoate; 4-Aminobutanoic acid; 4-Aminobutyrate; 4-Aminobutyric acid; gamma-Aminobutyric acid; GABA
C00334	Pseudomonas aeruginosa	4-Aminobutanoate; 4-Aminobutanoic acid; 4-Aminobutyrate; 4-Aminobutyric acid; gamma-Aminobutyric acid; GABA
C00378	Bacillus subtilis	Thiamine; Thiamin; Vitamin B1; Aneurin; Antiberiberi factor
C00378	Clostridium tetani	Thiamine; Thiamin; Vitamin B1; Aneurin; Antiberiberi factor
C00378	Escherichia coli	Thiamine; Thiamin; Vitamin B1; Aneurin; Antiberiberi factor
C00378	Staphylococcus aureus	Thiamine; Thiamin; Vitamin B1; Aneurin; Antiberiberi factor
C00422	Acinetobacter calcoaceticus	Triacylglycerol; Triglyceride
C00422	Bacillus subtilis	Triacylglycerol; Triglyceride
C00422	Burkholderia glumae	Triacylglycerol; Triglyceride
C00422	Pseudomonas aeruginosa	Triacylglycerol; Triglyceride
C00422	Pseudomonas mendocina	Triacylglycerol; Triglyceride
C00422	Pseudomonas putida	Triacylglycerol; Triglyceride
C00422	Staphylococcus aureus	Triacylglycerol; Triglyceride
C00469	Bifidobacterium dentium	Ethanol; Ethyl alcohol; Methylcarbinol
C00469	Clostridium tetani	Ethanol; Ethyl alcohol; Methylcarbinol
C00469	Escherichia coli	Ethanol; Ethyl alcohol; Methylcarbinol
C00469	Pseudomonas aeruginosa	Ethanol; Ethyl alcohol; Methylcarbinol
C00504	Bifidobacterium dentium	Folate; Pteroylglutamic acid; Folic acid
C00504	Clostridium tetani	Folate; Pteroylglutamic acid; Folic acid
C00504	Escherichia coli	Folate; Pteroylglutamic acid; Folic acid
C00565	Escherichia coli	Trimethylamine; (CH3)3N; N,N-Dimethylmethanamine
C00565	Pseudomonas aeruginosa	Trimethylamine; (CH3)3N; N,N-Dimethylmethanamine
C00565	Staphylococcus aureus	Trimethylamine; (CH3)3N; N,N-Dimethylmethanamine
C00697	Bacillus atrophaeus	Nitrogen; N2
C00697	Bacillus cereus	Nitrogen; N2
C00697	Bacillus mycoides	Nitrogen; N2
C00697	Bacillus subtilis	Nitrogen; N2
C00697	Bacillus thuringiensis	Nitrogen; N2
C00697	Methylobacterium nodulans	Nitrogen; N2
C00697	Pseudomonas aeruginosa	Nitrogen; N2
C00697	Pseudomonas mendocina	Nitrogen; N2
C00697	Pseudomonas putida	Nitrogen; N2
C00719	Escherichia coli	Betaine; Trimethylaminoacetate; Glycine betaine; N,N,N-Trimethylglycine; Trimethylammonioacetate
C00719	Methylobacterium nodulans	Betaine; Trimethylaminoacetate; Glycine betaine; N,N,N-Trimethylglycine; Trimethylammonioacetate
C00721, C01835, C01935, C01936, C02052	Clostridium tetani	Maltotetraose
C00721, C01835, C01935, C01936, C02052	Thermotoga maritima	Maltotetraose
C00828	Bacillus cereus	Menaquinone; Vitamin K2
C00828	Bacillus mycoides	Menaquinone; Vitamin K2
C00828	Bacillus subtilis	Menaquinone; Vitamin K2
C00828	Bifidobacterium dentium	Menaquinone; Vitamin K2
C00828	Escherichia coli	Menaquinone; Vitamin K2
C00828	Staphylococcus aureus	Menaquinone; Vitamin K2
C03044, C03046	Bacillus subtilis	(S,S)-Butane-2,3-diol; (S,S)-2,3-Butanediol; (S,S)-2,3-Butylene glycol; (2S,3S)-Butane-2,3-diol
C03044, C03046	Pseudomonas aeruginosa	(S,S)-Butane-2,3-diol; (S,S)-2,3-Butanediol; (S,S)-2,3-Butylene glycol; (2S,3S)-Butane-2,3-diol

## Sheet: OtherPancreatic
Table S4-6. Metabolic compounds relationships microbial signatures identified in Other Pancreatic
Compounds	Species	Compound_name
C00011	Bacillus atrophaeus	CO2; Carbon dioxide
C00011	Bacillus cereus	CO2; Carbon dioxide
C00011	Bacillus subtilis	CO2; Carbon dioxide
C00011	Clostridium tetani	CO2; Carbon dioxide
C00011	Pseudomonas aeruginosa	CO2; Carbon dioxide
C00011	Streptococcus equi	CO2; Carbon dioxide
C00011	Thermotoga maritima	CO2; Carbon dioxide
C00014	Bacillus subtilis	Ammonia; NH3
C00014	Clostridium tetani	Ammonia; NH3
C00014	Fusobacterium nucleatum	Ammonia; NH3
C00014	Pseudomonas aeruginosa	Ammonia; NH3
C00014	Pseudomonas mendocina	Ammonia; NH3
C00014	Pseudomonas putida	Ammonia; NH3
C00014	Streptococcus equi	Ammonia; NH3
C00031	Fusobacterium nucleatum	D-Glucose; Grape sugar; Dextrose; Glucose; D-Glucopyranose
C00031	Pseudomonas aeruginosa	D-Glucose; Grape sugar; Dextrose; Glucose; D-Glucopyranose
C00031	Pseudomonas mendocina	D-Glucose; Grape sugar; Dextrose; Glucose; D-Glucopyranose
C00031	Thermotoga maritima	D-Glucose; Grape sugar; Dextrose; Glucose; D-Glucopyranose
C00033	Bacillus subtilis	Acetate; Acetic acid; Ethanoic acid
C00033	Bifidobacterium dentium	Acetate; Acetic acid; Ethanoic acid
C00033	Clostridium tetani	Acetate; Acetic acid; Ethanoic acid
C00033	Fusobacterium nucleatum	Acetate; Acetic acid; Ethanoic acid
C00033	Pseudomonas mendocina	Acetate; Acetic acid; Ethanoic acid
C00033	Streptococcus equi	Acetate; Acetic acid; Ethanoic acid
C00033	Thermotoga maritima	Acetate; Acetic acid; Ethanoic acid
C00039, C00046, C00419	Bacillus subtilis	Polynucleotide
C00039, C00046, C00419	Pseudomonas putida	Polynucleotide
C00039, C00046, C00419	Staphylococcus aureus	Polynucleotide
C00042	Bacillus subtilis	Succinate; Succinic acid; Butanedionic acid; Ethylenesuccinic acid
C00042	Bifidobacterium dentium	Succinate; Succinic acid; Butanedionic acid; Ethylenesuccinic acid
C00042	Pseudomonas aeruginosa	Succinate; Succinic acid; Butanedionic acid; Ethylenesuccinic acid
C00047, C00739	Clostridium tetani	D-Lysine; D-2,6-Diaminohexanoic acid
C00047, C00739	Fusobacterium nucleatum	D-Lysine; D-2,6-Diaminohexanoic acid
C00049, C00402	Clostridium tetani	D-Aspartate; D-Aspartic acid
C00049, C00402	Fusobacterium nucleatum	D-Aspartate; D-Aspartic acid
C00058	Bifidobacterium dentium	Formate; Methanoic acid; Formic acid
C00058	Pseudomonas mendocina	Formate; Methanoic acid; Formic acid
C00064, C00819	Clostridium tetani	D-Glutamine; D-2-Aminoglutaramic acid
C00064, C00819	Fusobacterium nucleatum	D-Glutamine; D-2-Aminoglutaramic acid
C00065, C00740	Clostridium tetani	D-Serine
C00065, C00740	Fusobacterium nucleatum	D-Serine
C00067	Pseudomonas aeruginosa	Formaldehyde; Methanal; Oxomethane; Oxomethylene; Methylene oxide; Formalin
C00067	Pseudomonas putida	Formaldehyde; Methanal; Oxomethane; Oxomethylene; Methylene oxide; Formalin
C00067	Staphylococcus aureus	Formaldehyde; Methanal; Oxomethane; Oxomethylene; Methylene oxide; Formalin
C00073, C00855	Clostridium tetani	D-Methionine; D-2-Amino-4-(methylthio)butyric acid
C00073, C00855	Fusobacterium nucleatum	D-Methionine; D-2-Amino-4-(methylthio)butyric acid
C00078	Bacillus subtilis	L-Tryptophan; Tryptophan; (S)-alpha-Amino-beta-(3-indolyl)-propionic acid
C00078	Clostridium tetani	L-Tryptophan; Tryptophan; (S)-alpha-Amino-beta-(3-indolyl)-propionic acid
C00086	Bifidobacterium dentium	Urea; Carbamide
C00086	Clostridium tetani	Urea; Carbamide
C00120	Bacillus subtilis	Biotin; D-Biotin; Vitamin H; Coenzyme R
C00120	Clostridium tetani	Biotin; D-Biotin; Vitamin H; Coenzyme R
C00120	Staphylococcus aureus	Biotin; D-Biotin; Vitamin H; Coenzyme R
C00135	Clostridium tetani	L-Histidine; (S)-alpha-Amino-1H-imidazole-4-propionic acid
C00135	Fusobacterium nucleatum	L-Histidine; (S)-alpha-Amino-1H-imidazole-4-propionic acid
C00149, C00497	Bacillus subtilis	(R)-Malate; D-Malate; D-Malic acid
C00149, C00497	Clostridium tetani	(R)-Malate; D-Malate; D-Malic acid
C00149, C00497	Pseudomonas aeruginosa	(R)-Malate; D-Malate; D-Malic acid
C00153, C00253	Clostridium tetani	Nicotinate; Nicotinic acid; Niacin; 3-Pyridinecarboxylic acid
C00153, C00253	Staphylococcus aureus	Nicotinate; Nicotinic acid; Niacin; 3-Pyridinecarboxylic acid
C00186, C00256	Bifidobacterium dentium	(R)-Lactate; D-Lactate; D-Lactic acid; D-2-Hydroxypropanoic acid; D-2-Hydroxypropionic acid
C00186, C00256	Fusobacterium nucleatum	(R)-Lactate; D-Lactate; D-Lactic acid; D-2-Hydroxypropanoic acid; D-2-Hydroxypropionic acid
C00186, C00256	Pseudomonas aeruginosa	(R)-Lactate; D-Lactate; D-Lactic acid; D-2-Hydroxypropanoic acid; D-2-Hydroxypropionic acid
C00186, C00256	Staphylococcus aureus	(R)-Lactate; D-Lactate; D-Lactic acid; D-2-Hydroxypropanoic acid; D-2-Hydroxypropionic acid
C00186, C00256	Streptococcus equi	(R)-Lactate; D-Lactate; D-Lactic acid; D-2-Hydroxypropanoic acid; D-2-Hydroxypropionic acid
C00188	Clostridium tetani	L-Threonine; 2-Amino-3-hydroxybutyric acid
C00188	Fusobacterium nucleatum	L-Threonine; 2-Amino-3-hydroxybutyric acid
C00194	Bacillus subtilis	Cobamide coenzyme; Adenosylcobalamin; Adenosylcob(III)alamin; Deoxyadenosylcobalamin; Cobamamide; Vitamin B12 coenzyme; 5,6-Dimethylbenzimidazolyl-5-deoxyadenosyl-cobamide; (5'-Deoxy-5'-adenosyl)cobamide coenzyme; (5,6-Dimethylbenzimidazolyl)cobamide coenzyme; alpha-(5,6-Dimethylbenzimidazolyl)cobamide coenzyme; 5'-Deoxy-5'-adenosylcobalamin; 5'-Deoxy-5'-adenosyl vitamin B12; 5'-Deoxy-5'-adenosyl…
C00194	Pseudomonas aeruginosa	Cobamide coenzyme; Adenosylcobalamin; Adenosylcob(III)alamin; Deoxyadenosylcobalamin; Cobamamide; Vitamin B12 coenzyme; 5,6-Dimethylbenzimidazolyl-5-deoxyadenosyl-cobamide; (5'-Deoxy-5'-adenosyl)cobamide coenzyme; (5,6-Dimethylbenzimidazolyl)cobamide coenzyme; alpha-(5,6-Dimethylbenzimidazolyl)cobamide coenzyme; 5'-Deoxy-5'-adenosylcobalamin; 5'-Deoxy-5'-adenosyl vitamin B12; 5'-Deoxy-5'-adenosyl…
C00194	Staphylococcus aureus	Cobamide coenzyme; Adenosylcobalamin; Adenosylcob(III)alamin; Deoxyadenosylcobalamin; Cobamamide; Vitamin B12 coenzyme; 5,6-Dimethylbenzimidazolyl-5-deoxyadenosyl-cobamide; (5'-Deoxy-5'-adenosyl)cobamide coenzyme; (5,6-Dimethylbenzimidazolyl)cobamide coenzyme; alpha-(5,6-Dimethylbenzimidazolyl)cobamide coenzyme; 5'-Deoxy-5'-adenosylcobalamin; 5'-Deoxy-5'-adenosyl vitamin B12; 5'-Deoxy-5'-adenosyl…
C00207	Bacillus subtilis	Acetone; Dimethyl ketone; 2-Propanone; Propan-2-one
C00207	Clostridium tetani	Acetone; Dimethyl ketone; 2-Propanone; Propan-2-one
C00243	Bifidobacterium dentium	Lactose; 1-beta-D-Galactopyranosyl-4-D-glucopyranose; beta-D-Gal-(1->4)-D-Glc; Milk sugar
C00243	Streptococcus equi	Lactose; 1-beta-D-Galactopyranosyl-4-D-glucopyranose; beta-D-Gal-(1->4)-D-Glc; Milk sugar
C00244	Bacillus atrophaeus	Nitrate; Nitric acid
C00244	Bacillus cereus	Nitrate; Nitric acid
C00244	Bacillus subtilis	Nitrate; Nitric acid
C00244	Pseudomonas aeruginosa	Nitrate; Nitric acid
C00244	Pseudomonas mendocina	Nitrate; Nitric acid
C00244	Pseudomonas putida	Nitrate; Nitric acid
C00246	Clostridium tetani	Butanoic acid; Butanoate; Butyrate; Butyric acid
C00246	Fusobacterium nucleatum	Butanoic acid; Butanoate; Butyrate; Butyric acid
C00250, C00314, C00534	Bacillus subtilis	Pyridoxamine; PM
C00250, C00314, C00534	Clostridium tetani	Pyridoxamine; PM
C00255	Bacillus subtilis	Riboflavin; Lactoflavin; 7,8-Dimethyl-10-ribitylisoalloxazine; Vitamin B2
C00255	Clostridium tetani	Riboflavin; Lactoflavin; 7,8-Dimethyl-10-ribitylisoalloxazine; Vitamin B2
C00282	Bacillus atrophaeus	Hydrogen; H2
C00282	Bacillus cereus	Hydrogen; H2
C00282	Bacillus subtilis	Hydrogen; H2
C00282	Clostridium tetani	Hydrogen; H2
C00282	Thermotoga maritima	Hydrogen; H2
C00334	Bacillus subtilis	4-Aminobutanoate; 4-Aminobutanoic acid; 4-Aminobutyrate; 4-Aminobutyric acid; gamma-Aminobutyric acid; GABA
C00334	Bifidobacterium dentium	4-Aminobutanoate; 4-Aminobutanoic acid; 4-Aminobutyrate; 4-Aminobutyric acid; gamma-Aminobutyric acid; GABA
C00334	Pseudomonas aeruginosa	4-Aminobutanoate; 4-Aminobutanoic acid; 4-Aminobutyrate; 4-Aminobutyric acid; gamma-Aminobutyric acid; GABA
C00378	Bacillus subtilis	Thiamine; Thiamin; Vitamin B1; Aneurin; Antiberiberi factor
C00378	Clostridium tetani	Thiamine; Thiamin; Vitamin B1; Aneurin; Antiberiberi factor
C00378	Staphylococcus aureus	Thiamine; Thiamin; Vitamin B1; Aneurin; Antiberiberi factor
C00422	Acinetobacter calcoaceticus	Triacylglycerol; Triglyceride
C00422	Bacillus subtilis	Triacylglycerol; Triglyceride
C00422	Pseudomonas aeruginosa	Triacylglycerol; Triglyceride
C00422	Pseudomonas mendocina	Triacylglycerol; Triglyceride
C00422	Pseudomonas putida	Triacylglycerol; Triglyceride
C00422	Staphylococcus aureus	Triacylglycerol; Triglyceride
C00469	Bifidobacterium dentium	Ethanol; Ethyl alcohol; Methylcarbinol
C00469	Clostridium tetani	Ethanol; Ethyl alcohol; Methylcarbinol
C00469	Pseudomonas aeruginosa	Ethanol; Ethyl alcohol; Methylcarbinol
C00469	Streptococcus equi	Ethanol; Ethyl alcohol; Methylcarbinol
C00504	Bifidobacterium dentium	Folate; Pteroylglutamic acid; Folic acid
C00504	Clostridium tetani	Folate; Pteroylglutamic acid; Folic acid
C00565	Pseudomonas aeruginosa	Trimethylamine; (CH3)3N; N,N-Dimethylmethanamine
C00565	Staphylococcus aureus	Trimethylamine; (CH3)3N; N,N-Dimethylmethanamine
C00697	Bacillus atrophaeus	Nitrogen; N2
C00697	Bacillus cereus	Nitrogen; N2
C00697	Bacillus subtilis	Nitrogen; N2
C00697	Pseudomonas aeruginosa	Nitrogen; N2
C00697	Pseudomonas mendocina	Nitrogen; N2
C00697	Pseudomonas putida	Nitrogen; N2
C00721, C01835, C01935, C01936, C02052	Clostridium tetani	Maltotetraose
C00721, C01835, C01935, C01936, C02052	Thermotoga maritima	Maltotetraose
C00828	Bacillus cereus	Menaquinone; Vitamin K2
C00828	Bacillus subtilis	Menaquinone; Vitamin K2
C00828	Bifidobacterium dentium	Menaquinone; Vitamin K2
C00828	Staphylococcus aureus	Menaquinone; Vitamin K2
C00864	Clostridium tetani	Pantothenate; Pantothenic acid; (R)-Pantothenate
C00864	Streptococcus equi	Pantothenate; Pantothenic acid; (R)-Pantothenate
C03044, C03046	Bacillus subtilis	(S,S)-Butane-2,3-diol; (S,S)-2,3-Butanediol; (S,S)-2,3-Butylene glycol; (2S,3S)-Butane-2,3-diol
C03044, C03046	Pseudomonas aeruginosa	(S,S)-Butane-2,3-diol; (S,S)-2,3-Butanediol; (S,S)-2,3-Butylene glycol; (2S,3S)-Butane-2,3-diol

## Sheet: PAAD
Table S4-7. Metabolic compounds relationships microbial signatures identified in PAAD
Compound	Species	Compound_name
C00011	Bacillus cereus	CO2; Carbon dioxide
C00011	Bacillus subtilis	CO2; Carbon dioxide
C00011	Bacillus thuringiensis	CO2; Carbon dioxide
C00011	Clostridium tetani	CO2; Carbon dioxide
C00011	Pseudomonas aeruginosa	CO2; Carbon dioxide
C00011	Thermotoga maritima	CO2; Carbon dioxide
C00014	Bacillus subtilis	Ammonia; NH3
C00014	Clostridium tetani	Ammonia; NH3
C00014	Fusobacterium nucleatum	Ammonia; NH3
C00014	Pseudomonas aeruginosa	Ammonia; NH3
C00014	Pseudomonas mendocina	Ammonia; NH3
C00014	Pseudomonas putida	Ammonia; NH3
C00031	Fusobacterium nucleatum	D-Glucose; Grape sugar; Dextrose; Glucose; D-Glucopyranose
C00031	Pseudomonas aeruginosa	D-Glucose; Grape sugar; Dextrose; Glucose; D-Glucopyranose
C00031	Pseudomonas mendocina	D-Glucose; Grape sugar; Dextrose; Glucose; D-Glucopyranose
C00031	Thermotoga maritima	D-Glucose; Grape sugar; Dextrose; Glucose; D-Glucopyranose
C00033	Bacillus subtilis	Acetate; Acetic acid; Ethanoic acid
C00033	Bifidobacterium dentium	Acetate; Acetic acid; Ethanoic acid
C00033	Clostridium tetani	Acetate; Acetic acid; Ethanoic acid
C00033	Fusobacterium nucleatum	Acetate; Acetic acid; Ethanoic acid
C00033	Pseudomonas mendocina	Acetate; Acetic acid; Ethanoic acid
C00033	Thermotoga maritima	Acetate; Acetic acid; Ethanoic acid
C00039, C00046, C00419	Bacillus subtilis	Polynucleotide
C00039, C00046, C00419	Pseudomonas putida	Polynucleotide
C00039, C00046, C00419	Staphylococcus aureus	Polynucleotide
C00042	Bacillus subtilis	Succinate; Succinic acid; Butanedionic acid; Ethylenesuccinic acid
C00042	Bifidobacterium dentium	Succinate; Succinic acid; Butanedionic acid; Ethylenesuccinic acid
C00042	Pseudomonas aeruginosa	Succinate; Succinic acid; Butanedionic acid; Ethylenesuccinic acid
C00047, C00739	Clostridium tetani	D-Lysine; D-2,6-Diaminohexanoic acid
C00047, C00739	Fusobacterium nucleatum	D-Lysine; D-2,6-Diaminohexanoic acid
C00049, C00402	Clostridium tetani	D-Aspartate; D-Aspartic acid
C00049, C00402	Fusobacterium nucleatum	D-Aspartate; D-Aspartic acid
C00058	Bifidobacterium dentium	Formate; Methanoic acid; Formic acid
C00058	Pseudomonas mendocina	Formate; Methanoic acid; Formic acid
C00064, C00819	Clostridium tetani	D-Glutamine; D-2-Aminoglutaramic acid
C00064, C00819	Fusobacterium nucleatum	D-Glutamine; D-2-Aminoglutaramic acid
C00065, C00740	Clostridium tetani	D-Serine
C00065, C00740	Fusobacterium nucleatum	D-Serine
C00067	Pseudomonas aeruginosa	Formaldehyde; Methanal; Oxomethane; Oxomethylene; Methylene oxide; Formalin
C00067	Pseudomonas putida	Formaldehyde; Methanal; Oxomethane; Oxomethylene; Methylene oxide; Formalin
C00067	Staphylococcus aureus	Formaldehyde; Methanal; Oxomethane; Oxomethylene; Methylene oxide; Formalin
C00073, C00855	Clostridium tetani	D-Methionine; D-2-Amino-4-(methylthio)butyric acid
C00073, C00855	Fusobacterium nucleatum	D-Methionine; D-2-Amino-4-(methylthio)butyric acid
C00078	Bacillus subtilis	L-Tryptophan; Tryptophan; (S)-alpha-Amino-beta-(3-indolyl)-propionic acid
C00078	Clostridium tetani	L-Tryptophan; Tryptophan; (S)-alpha-Amino-beta-(3-indolyl)-propionic acid
C00086	Bifidobacterium dentium	Urea; Carbamide
C00086	Clostridium tetani	Urea; Carbamide
C00120	Bacillus subtilis	Biotin; D-Biotin; Vitamin H; Coenzyme R
C00120	Clostridium tetani	Biotin; D-Biotin; Vitamin H; Coenzyme R
C00120	Staphylococcus aureus	Biotin; D-Biotin; Vitamin H; Coenzyme R
C00135	Clostridium tetani	L-Histidine; (S)-alpha-Amino-1H-imidazole-4-propionic acid
C00135	Fusobacterium nucleatum	L-Histidine; (S)-alpha-Amino-1H-imidazole-4-propionic acid
C00149, C00497	Bacillus subtilis	(R)-Malate; D-Malate; D-Malic acid
C00149, C00497	Clostridium tetani	(R)-Malate; D-Malate; D-Malic acid
C00149, C00497	Pseudomonas aeruginosa	(R)-Malate; D-Malate; D-Malic acid
C00153, C00253	Clostridium tetani	Nicotinate; Nicotinic acid; Niacin; 3-Pyridinecarboxylic acid
C00153, C00253	Staphylococcus aureus	Nicotinate; Nicotinic acid; Niacin; 3-Pyridinecarboxylic acid
C00186, C00256	Bifidobacterium dentium	(R)-Lactate; D-Lactate; D-Lactic acid; D-2-Hydroxypropanoic acid; D-2-Hydroxypropionic acid
C00186, C00256	Fusobacterium nucleatum	(R)-Lactate; D-Lactate; D-Lactic acid; D-2-Hydroxypropanoic acid; D-2-Hydroxypropionic acid
C00186, C00256	Pseudomonas aeruginosa	(R)-Lactate; D-Lactate; D-Lactic acid; D-2-Hydroxypropanoic acid; D-2-Hydroxypropionic acid
C00186, C00256	Staphylococcus aureus	(R)-Lactate; D-Lactate; D-Lactic acid; D-2-Hydroxypropanoic acid; D-2-Hydroxypropionic acid
C00188	Clostridium tetani	L-Threonine; 2-Amino-3-hydroxybutyric acid
C00188	Fusobacterium nucleatum	L-Threonine; 2-Amino-3-hydroxybutyric acid
C00194	Bacillus subtilis	Cobamide coenzyme; Adenosylcobalamin; Adenosylcob(III)alamin; Deoxyadenosylcobalamin; Cobamamide; Vitamin B12 coenzyme; 5,6-Dimethylbenzimidazolyl-5-deoxyadenosyl-cobamide; (5'-Deoxy-5'-adenosyl)cobamide coenzyme; (5,6-Dimethylbenzimidazolyl)cobamide coenzyme; alpha-(5,6-Dimethylbenzimidazolyl)cobamide coenzyme; 5'-Deoxy-5'-adenosylcobalamin; 5'-Deoxy-5'-adenosyl vitamin B12; 5'-Deoxy-5'-adenosyl…
C00194	Pseudomonas aeruginosa	Cobamide coenzyme; Adenosylcobalamin; Adenosylcob(III)alamin; Deoxyadenosylcobalamin; Cobamamide; Vitamin B12 coenzyme; 5,6-Dimethylbenzimidazolyl-5-deoxyadenosyl-cobamide; (5'-Deoxy-5'-adenosyl)cobamide coenzyme; (5,6-Dimethylbenzimidazolyl)cobamide coenzyme; alpha-(5,6-Dimethylbenzimidazolyl)cobamide coenzyme; 5'-Deoxy-5'-adenosylcobalamin; 5'-Deoxy-5'-adenosyl vitamin B12; 5'-Deoxy-5'-adenosyl…
C00194	Staphylococcus aureus	Cobamide coenzyme; Adenosylcobalamin; Adenosylcob(III)alamin; Deoxyadenosylcobalamin; Cobamamide; Vitamin B12 coenzyme; 5,6-Dimethylbenzimidazolyl-5-deoxyadenosyl-cobamide; (5'-Deoxy-5'-adenosyl)cobamide coenzyme; (5,6-Dimethylbenzimidazolyl)cobamide coenzyme; alpha-(5,6-Dimethylbenzimidazolyl)cobamide coenzyme; 5'-Deoxy-5'-adenosylcobalamin; 5'-Deoxy-5'-adenosyl vitamin B12; 5'-Deoxy-5'-adenosyl…
C00207	Bacillus subtilis	Acetone; Dimethyl ketone; 2-Propanone; Propan-2-one
C00207	Clostridium tetani	Acetone; Dimethyl ketone; 2-Propanone; Propan-2-one
C00244	Bacillus cereus	Nitrate; Nitric acid
C00244	Bacillus subtilis	Nitrate; Nitric acid
C00244	Bacillus thuringiensis	Nitrate; Nitric acid
C00244	Pseudomonas aeruginosa	Nitrate; Nitric acid
C00244	Pseudomonas mendocina	Nitrate; Nitric acid
C00244	Pseudomonas putida	Nitrate; Nitric acid
C00246	Clostridium tetani	Butanoic acid; Butanoate; Butyrate; Butyric acid
C00246	Fusobacterium nucleatum	Butanoic acid; Butanoate; Butyrate; Butyric acid
C00250, C00314, C00534	Bacillus subtilis	Pyridoxamine; PM
C00250, C00314, C00534	Clostridium tetani	Pyridoxamine; PM
C00255	Bacillus subtilis	Riboflavin; Lactoflavin; 7,8-Dimethyl-10-ribitylisoalloxazine; Vitamin B2
C00255	Clostridium tetani	Riboflavin; Lactoflavin; 7,8-Dimethyl-10-ribitylisoalloxazine; Vitamin B2
C00282	Bacillus cereus	Hydrogen; H2
C00282	Bacillus subtilis	Hydrogen; H2
C00282	Bacillus thuringiensis	Hydrogen; H2
C00282	Clostridium tetani	Hydrogen; H2
C00282	Thermotoga maritima	Hydrogen; H2
C00334	Bacillus subtilis	4-Aminobutanoate; 4-Aminobutanoic acid; 4-Aminobutyrate; 4-Aminobutyric acid; gamma-Aminobutyric acid; GABA
C00334	Bifidobacterium dentium	4-Aminobutanoate; 4-Aminobutanoic acid; 4-Aminobutyrate; 4-Aminobutyric acid; gamma-Aminobutyric acid; GABA
C00334	Pseudomonas aeruginosa	4-Aminobutanoate; 4-Aminobutanoic acid; 4-Aminobutyrate; 4-Aminobutyric acid; gamma-Aminobutyric acid; GABA
C00378	Bacillus subtilis	Thiamine; Thiamin; Vitamin B1; Aneurin; Antiberiberi factor
C00378	Clostridium tetani	Thiamine; Thiamin; Vitamin B1; Aneurin; Antiberiberi factor
C00378	Staphylococcus aureus	Thiamine; Thiamin; Vitamin B1; Aneurin; Antiberiberi factor
C00422	Acinetobacter calcoaceticus	Triacylglycerol; Triglyceride
C00422	Bacillus subtilis	Triacylglycerol; Triglyceride
C00422	Burkholderia glumae	Triacylglycerol; Triglyceride
C00422	Pseudomonas aeruginosa	Triacylglycerol; Triglyceride
C00422	Pseudomonas mendocina	Triacylglycerol; Triglyceride
C00422	Pseudomonas putida	Triacylglycerol; Triglyceride
C00422	Staphylococcus aureus	Triacylglycerol; Triglyceride
C00469	Bifidobacterium dentium	Ethanol; Ethyl alcohol; Methylcarbinol
C00469	Clostridium tetani	Ethanol; Ethyl alcohol; Methylcarbinol
C00469	Pseudomonas aeruginosa	Ethanol; Ethyl alcohol; Methylcarbinol
C00504	Bifidobacterium dentium	Folate; Pteroylglutamic acid; Folic acid
C00504	Clostridium tetani	Folate; Pteroylglutamic acid; Folic acid
C00565	Pseudomonas aeruginosa	Trimethylamine; (CH3)3N; N,N-Dimethylmethanamine
C00565	Staphylococcus aureus	Trimethylamine; (CH3)3N; N,N-Dimethylmethanamine
C00697	Bacillus cereus	Nitrogen; N2
C00697	Bacillus subtilis	Nitrogen; N2
C00697	Bacillus thuringiensis	Nitrogen; N2
C00697	Pseudomonas aeruginosa	Nitrogen; N2
C00697	Pseudomonas mendocina	Nitrogen; N2
C00697	Pseudomonas putida	Nitrogen; N2
C00721, C01835, C01935, C01936, C02052	Clostridium tetani	Maltotetraose
C00721, C01835, C01935, C01936, C02052	Thermotoga maritima	Maltotetraose
C00828	Bacillus cereus	Menaquinone; Vitamin K2
C00828	Bacillus subtilis	Menaquinone; Vitamin K2
C00828	Bifidobacterium dentium	Menaquinone; Vitamin K2
C00828	Staphylococcus aureus	Menaquinone; Vitamin K2
C03044, C03046	Bacillus subtilis	(S,S)-Butane-2,3-diol; (S,S)-2,3-Butanediol; (S,S)-2,3-Butylene glycol; (2S,3S)-Butane-2,3-diol
C03044, C03046	Pseudomonas aeruginosa	(S,S)-Butane-2,3-diol; (S,S)-2,3-Butanediol; (S,S)-2,3-Butylene glycol; (2S,3S)-Butane-2,3-diol

## Sheet: READ
Table S4-8. Metabolic compounds relationships microbial signatures identified in READ
Compound	Species	Compound_name
C00011	Bacillus atrophaeus	CO2; Carbon dioxide
C00011	Bacillus cereus	CO2; Carbon dioxide
C00011	Bacillus subtilis	CO2; Carbon dioxide
C00011	Bacillus thuringiensis	CO2; Carbon dioxide
C00011	Bacteroides caccae	CO2; Carbon dioxide
C00011	Bacteroides fragilis	CO2; Carbon dioxide
C00011	Bacteroides ovatus	CO2; Carbon dioxide
C00011	Clostridium botulinum	CO2; Carbon dioxide
C00011	Clostridium tetani	CO2; Carbon dioxide
C00011	Escherichia coli	CO2; Carbon dioxide
C00011	Lacrimispora saccharolytica	CO2; Carbon dioxide
C00011	Phocaeicola dorei	CO2; Carbon dioxide
C00011	Phocaeicola vulgatus	CO2; Carbon dioxide
C00011	Porphyromonas asaccharolytica	CO2; Carbon dioxide
C00011	Pseudomonas aeruginosa	CO2; Carbon dioxide
C00011	Thermotoga maritima	CO2; Carbon dioxide
C00014	Bacillus subtilis	Ammonia; NH3
C00014	Bacteroides caccae	Ammonia; NH3
C00014	Bacteroides fragilis	Ammonia; NH3
C00014	Bacteroides ovatus	Ammonia; NH3
C00014	Clostridium botulinum	Ammonia; NH3
C00014	Clostridium tetani	Ammonia; NH3
C00014	Escherichia coli	Ammonia; NH3
C00014	Fusobacterium nucleatum	Ammonia; NH3
C00014	Lacrimispora saccharolytica	Ammonia; NH3
C00014	Parabacteroides distasonis	Ammonia; NH3
C00014	Phocaeicola dorei	Ammonia; NH3
C00014	Phocaeicola vulgatus	Ammonia; NH3
C00014	Pseudomonas aeruginosa	Ammonia; NH3
C00014	Pseudomonas putida	Ammonia; NH3
C00025, C00217	Escherichia coli	D-Glutamate; D-Glutamic acid; D-Glutaminic acid; D-2-Aminoglutaric acid
C00025, C00217	Fusobacterium nucleatum	D-Glutamate; D-Glutamic acid; D-Glutaminic acid; D-2-Aminoglutaric acid
C00031	Bacteroides fragilis	D-Glucose; Grape sugar; Dextrose; Glucose; D-Glucopyranose
C00031	Bacteroides ovatus	D-Glucose; Grape sugar; Dextrose; Glucose; D-Glucopyranose
C00031	Clostridium botulinum	D-Glucose; Grape sugar; Dextrose; Glucose; D-Glucopyranose
C00031	Escherichia coli	D-Glucose; Grape sugar; Dextrose; Glucose; D-Glucopyranose
C00031	Fusobacterium nucleatum	D-Glucose; Grape sugar; Dextrose; Glucose; D-Glucopyranose
C00031	Odoribacter splanchnicus	D-Glucose; Grape sugar; Dextrose; Glucose; D-Glucopyranose
C00031	Parabacteroides distasonis	D-Glucose; Grape sugar; Dextrose; Glucose; D-Glucopyranose
C00031	Pseudomonas aeruginosa	D-Glucose; Grape sugar; Dextrose; Glucose; D-Glucopyranose
C00031	Thermotoga maritima	D-Glucose; Grape sugar; Dextrose; Glucose; D-Glucopyranose
C00033	Bacillus subtilis	Acetate; Acetic acid; Ethanoic acid
C00033	Bacteroides caccae	Acetate; Acetic acid; Ethanoic acid
C00033	Bacteroides fragilis	Acetate; Acetic acid; Ethanoic acid
C00033	Bacteroides ovatus	Acetate; Acetic acid; Ethanoic acid
C00033	Bifidobacterium dentium	Acetate; Acetic acid; Ethanoic acid
C00033	Clostridium botulinum	Acetate; Acetic acid; Ethanoic acid
C00033	Clostridium tetani	Acetate; Acetic acid; Ethanoic acid
C00033	Escherichia coli	Acetate; Acetic acid; Ethanoic acid
C00033	Fusobacterium nucleatum	Acetate; Acetic acid; Ethanoic acid
C00033	Lacrimispora saccharolytica	Acetate; Acetic acid; Ethanoic acid
C00033	Odoribacter splanchnicus	Acetate; Acetic acid; Ethanoic acid
C00033	Phocaeicola dorei	Acetate; Acetic acid; Ethanoic acid
C00033	Phocaeicola vulgatus	Acetate; Acetic acid; Ethanoic acid
C00033	Thermotoga maritima	Acetate; Acetic acid; Ethanoic acid
C00033	[Ruminococcus] gnavus	Acetate; Acetic acid; Ethanoic acid
C00037	Clostridium botulinum	Glycine; Aminoacetic acid; Gly
C00037	Clostridium tetani	Glycine; Aminoacetic acid; Gly
C00039, C00046, C00419	Bacillus subtilis	Polynucleotide
C00039, C00046, C00419	Pseudomonas putida	Polynucleotide
C00039, C00046, C00419	Staphylococcus aureus	Polynucleotide
C00042	Bacillus subtilis	Succinate; Succinic acid; Butanedionic acid; Ethylenesuccinic acid
C00042	Bacteroides caccae	Succinate; Succinic acid; Butanedionic acid; Ethylenesuccinic acid
C00042	Bacteroides fragilis	Succinate; Succinic acid; Butanedionic acid; Ethylenesuccinic acid
C00042	Bacteroides ovatus	Succinate; Succinic acid; Butanedionic acid; Ethylenesuccinic acid
C00042	Bifidobacterium dentium	Succinate; Succinic acid; Butanedionic acid; Ethylenesuccinic acid
C00042	Escherichia coli	Succinate; Succinic acid; Butanedionic acid; Ethylenesuccinic acid
C00042	Odoribacter splanchnicus	Succinate; Succinic acid; Butanedionic acid; Ethylenesuccinic acid
C00042	Phocaeicola dorei	Succinate; Succinic acid; Butanedionic acid; Ethylenesuccinic acid
C00042	Phocaeicola vulgatus	Succinate; Succinic acid; Butanedionic acid; Ethylenesuccinic acid
C00042	Pseudomonas aeruginosa	Succinate; Succinic acid; Butanedionic acid; Ethylenesuccinic acid
C00047, C00739	Clostridium botulinum	D-Lysine; D-2,6-Diaminohexanoic acid
C00047, C00739	Clostridium tetani	D-Lysine; D-2,6-Diaminohexanoic acid
C00047, C00739	Fusobacterium nucleatum	D-Lysine; D-2,6-Diaminohexanoic acid
C00047, C00739	Odoribacter splanchnicus	D-Lysine; D-2,6-Diaminohexanoic acid
C00049, C00402	Clostridium botulinum	D-Aspartate; D-Aspartic acid
C00049, C00402	Clostridium tetani	D-Aspartate; D-Aspartic acid
C00049, C00402	Fusobacterium nucleatum	D-Aspartate; D-Aspartic acid
C00049, C00402	Lacrimispora saccharolytica	D-Aspartate; D-Aspartic acid
C00058	Bacteroides caccae	Formate; Methanoic acid; Formic acid
C00058	Bifidobacterium dentium	Formate; Methanoic acid; Formic acid
C00058	Escherichia coli	Formate; Methanoic acid; Formic acid
C00058	Phocaeicola vulgatus	Formate; Methanoic acid; Formic acid
C00058	[Ruminococcus] gnavus	Formate; Methanoic acid; Formic acid
C00062	Clostridium botulinum	L-Arginine; (S)-2-Amino-5-guanidinovaleric acid; L-Arg
C00062	Clostridium tetani	L-Arginine; (S)-2-Amino-5-guanidinovaleric acid; L-Arg
C00064, C00819	Clostridium botulinum	D-Glutamine; D-2-Aminoglutaramic acid
C00064, C00819	Clostridium tetani	D-Glutamine; D-2-Aminoglutaramic acid
C00064, C00819	Escherichia coli	D-Glutamine; D-2-Aminoglutaramic acid
C00064, C00819	Fusobacterium nucleatum	D-Glutamine; D-2-Aminoglutaramic acid
C00065, C00740	Clostridium botulinum	D-Serine
C00065, C00740	Clostridium tetani	D-Serine
C00065, C00740	Fusobacterium nucleatum	D-Serine
C00067	Escherichia coli	Formaldehyde; Methanal; Oxomethane; Oxomethylene; Methylene oxide; Formalin
C00067	Pseudomonas aeruginosa	Formaldehyde; Methanal; Oxomethane; Oxomethylene; Methylene oxide; Formalin
C00067	Pseudomonas putida	Formaldehyde; Methanal; Oxomethane; Oxomethylene; Methylene oxide; Formalin
C00067	Staphylococcus aureus	Formaldehyde; Methanal; Oxomethane; Oxomethylene; Methylene oxide; Formalin
C00073, C00855	Bacteroides fragilis	D-Methionine; D-2-Amino-4-(methylthio)butyric acid
C00073, C00855	Clostridium botulinum	D-Methionine; D-2-Amino-4-(methylthio)butyric acid
C00073, C00855	Clostridium tetani	D-Methionine; D-2-Amino-4-(methylthio)butyric acid
C00073, C00855	Fusobacterium nucleatum	D-Methionine; D-2-Amino-4-(methylthio)butyric acid
C00073, C00855	Parabacteroides distasonis	D-Methionine; D-2-Amino-4-(methylthio)butyric acid
C00073, C00855	Phocaeicola vulgatus	D-Methionine; D-2-Amino-4-(methylthio)butyric acid
C00078	Bacillus subtilis	L-Tryptophan; Tryptophan; (S)-alpha-Amino-beta-(3-indolyl)-propionic acid
C00078	Clostridium botulinum	L-Tryptophan; Tryptophan; (S)-alpha-Amino-beta-(3-indolyl)-propionic acid
C00078	Clostridium tetani	L-Tryptophan; Tryptophan; (S)-alpha-Amino-beta-(3-indolyl)-propionic acid
C00078	Odoribacter splanchnicus	L-Tryptophan; Tryptophan; (S)-alpha-Amino-beta-(3-indolyl)-propionic acid
C00079, C02265	Clostridium botulinum	D-Phenylalanine; D-alpha-Amino-beta-phenylpropionic acid
C00079, C02265	Clostridium tetani	D-Phenylalanine; D-alpha-Amino-beta-phenylpropionic acid
C00082	Clostridium botulinum	L-Tyrosine; (S)-3-(p-Hydroxyphenyl)alanine; (S)-2-Amino-3-(p-hydroxyphenyl)propionic acid; Tyrosine
C00082	Clostridium tetani	L-Tyrosine; (S)-3-(p-Hydroxyphenyl)alanine; (S)-2-Amino-3-(p-hydroxyphenyl)propionic acid; Tyrosine
C00086	Bifidobacterium dentium	Urea; Carbamide
C00086	Clostridium botulinum	Urea; Carbamide
C00086	Clostridium tetani	Urea; Carbamide
C00086	Lacrimispora saccharolytica	Urea; Carbamide
C00089	Bacillus subtilis	Sucrose; Cane sugar; Saccharose; 1-alpha-D-Glucopyranosyl-2-beta-D-fructofuranoside
C00089	Parabacteroides distasonis	Sucrose; Cane sugar; Saccharose; 1-alpha-D-Glucopyranosyl-2-beta-D-fructofuranoside
C00095	Bacteroides caccae	D-Fructose; Levulose; Fruit sugar; D-arabino-Hexulose
C00095	Bacteroides fragilis	D-Fructose; Levulose; Fruit sugar; D-arabino-Hexulose
C00095	Bacteroides ovatus	D-Fructose; Levulose; Fruit sugar; D-arabino-Hexulose
C00095	Bifidobacterium dentium	D-Fructose; Levulose; Fruit sugar; D-arabino-Hexulose
C00095	Odoribacter splanchnicus	D-Fructose; Levulose; Fruit sugar; D-arabino-Hexulose
C00095	Phocaeicola dorei	D-Fructose; Levulose; Fruit sugar; D-arabino-Hexulose
C00095	Phocaeicola vulgatus	D-Fructose; Levulose; Fruit sugar; D-arabino-Hexulose
C00097, C00793	Bacteroides fragilis	D-Cysteine; D-Amino-3-mercaptopropionic acid
C00097, C00793	Fusobacterium nucleatum	D-Cysteine; D-Amino-3-mercaptopropionic acid
C00097, C00793	Parabacteroides distasonis	D-Cysteine; D-Amino-3-mercaptopropionic acid
C00097, C00793	Phocaeicola vulgatus	D-Cysteine; D-Amino-3-mercaptopropionic acid
C00120	Bacillus subtilis	Biotin; D-Biotin; Vitamin H; Coenzyme R
C00120	Clostridium botulinum	Biotin; D-Biotin; Vitamin H; Coenzyme R
C00120	Clostridium tetani	Biotin; D-Biotin; Vitamin H; Coenzyme R
C00120	Escherichia coli	Biotin; D-Biotin; Vitamin H; Coenzyme R
C00120	Staphylococcus aureus	Biotin; D-Biotin; Vitamin H; Coenzyme R
C00121	Bacteroides ovatus	D-Ribose
C00121	Escherichia coli	D-Ribose
C00123	Clostridium botulinum	L-Leucine; 2-Amino-4-methylvaleric acid; (2S)-alpha-2-Amino-4-methylvaleric acid; (2S)-alpha-Leucine
C00123	Clostridium tetani	L-Leucine; 2-Amino-4-methylvaleric acid; (2S)-alpha-2-Amino-4-methylvaleric acid; (2S)-alpha-Leucine
C00123	Escherichia coli	L-Leucine; 2-Amino-4-methylvaleric acid; (2S)-alpha-2-Amino-4-methylvaleric acid; (2S)-alpha-Leucine
C00124	Bacteroides ovatus	D-Galactose; D-Galactopyranose
C00124	Bifidobacterium dentium	D-Galactose; D-Galactopyranose
C00124	Escherichia coli	D-Galactose; D-Galactopyranose
C00124	Odoribacter splanchnicus	D-Galactose; D-Galactopyranose
C00134	Bacteroides fragilis	Putrescine; 1,4-Butanediamine; 1,4-Diaminobutane; Tetramethylenediamine; Butane-1,4-diamine
C00134	Bacteroides ovatus	Putrescine; 1,4-Butanediamine; 1,4-Diaminobutane; Tetramethylenediamine; Butane-1,4-diamine
C00134	Escherichia coli	Putrescine; 1,4-Butanediamine; 1,4-Diaminobutane; Tetramethylenediamine; Butane-1,4-diamine
C00134	Lacrimispora saccharolytica	Putrescine; 1,4-Butanediamine; 1,4-Diaminobutane; Tetramethylenediamine; Butane-1,4-diamine
C00134	Pseudomonas aeruginosa	Putrescine; 1,4-Butanediamine; 1,4-Diaminobutane; Tetramethylenediamine; Butane-1,4-diamine
C00135	Clostridium botulinum	L-Histidine; (S)-alpha-Amino-1H-imidazole-4-propionic acid
C00135	Clostridium tetani	L-Histidine; (S)-alpha-Amino-1H-imidazole-4-propionic acid
C00135	Escherichia coli	L-Histidine; (S)-alpha-Amino-1H-imidazole-4-propionic acid
C00135	Fusobacterium nucleatum	L-Histidine; (S)-alpha-Amino-1H-imidazole-4-propionic acid
C00149, C00497	Bacillus subtilis	(R)-Malate; D-Malate; D-Malic acid
C00149, C00497	Clostridium tetani	(R)-Malate; D-Malate; D-Malic acid
C00149, C00497	Escherichia coli	(R)-Malate; D-Malate; D-Malic acid
C00149, C00497	Pseudomonas aeruginosa	(R)-Malate; D-Malate; D-Malic acid
C00153, C00253	Clostridium tetani	Nicotinate; Nicotinic acid; Niacin; 3-Pyridinecarboxylic acid
C00153, C00253	Escherichia coli	Nicotinate; Nicotinic acid; Niacin; 3-Pyridinecarboxylic acid
C00153, C00253	Staphylococcus aureus	Nicotinate; Nicotinic acid; Niacin; 3-Pyridinecarboxylic acid
C00159	Bacteroides ovatus	D-Mannose; Mannose; Seminose; Carubinose; D-Mannopyranose
C00159	Odoribacter splanchnicus	D-Mannose; Mannose; Seminose; Carubinose; D-Mannopyranose
C00159	Parabacteroides distasonis	D-Mannose; Mannose; Seminose; Carubinose; D-Mannopyranose
C00163	Bacteroides caccae	Propanoate; Propionate; Propanoic acid; Propionic acid
C00163	Bacteroides fragilis	Propanoate; Propionate; Propanoic acid; Propionic acid
C00163	Bacteroides ovatus	Propanoate; Propionate; Propanoic acid; Propionic acid
C00163	Odoribacter splanchnicus	Propanoate; Propionate; Propanoic acid; Propionic acid
C00163	Phocaeicola dorei	Propanoate; Propionate; Propanoic acid; Propionic acid
C00163	Phocaeicola vulgatus	Propanoate; Propionate; Propanoic acid; Propionic acid
C00163	Porphyromonas asaccharolytica	Propanoate; Propionate; Propanoic acid; Propionic acid
C00181	Bacteroides ovatus	D-Xylose; Wood sugar
C00181	Parabacteroides distasonis	D-Xylose; Wood sugar
C00185	Bacteroides ovatus	Cellobiose; 1-beta-D-Glucopyranosyl-4-D-glucopyranose
C00185	Parabacteroides distasonis	Cellobiose; 1-beta-D-Glucopyranosyl-4-D-glucopyranose
C00186, C00256	Bacteroides fragilis	(R)-Lactate; D-Lactate; D-Lactic acid; D-2-Hydroxypropanoic acid; D-2-Hydroxypropionic acid
C00186, C00256	Bacteroides ovatus	(R)-Lactate; D-Lactate; D-Lactic acid; D-2-Hydroxypropanoic acid; D-2-Hydroxypropionic acid
C00186, C00256	Bifidobacterium dentium	(R)-Lactate; D-Lactate; D-Lactic acid; D-2-Hydroxypropanoic acid; D-2-Hydroxypropionic acid
C00186, C00256	Escherichia coli	(R)-Lactate; D-Lactate; D-Lactic acid; D-2-Hydroxypropanoic acid; D-2-Hydroxypropionic acid
C00186, C00256	Fusobacterium nucleatum	(R)-Lactate; D-Lactate; D-Lactic acid; D-2-Hydroxypropanoic acid; D-2-Hydroxypropionic acid
C00186, C00256	Pseudomonas aeruginosa	(R)-Lactate; D-Lactate; D-Lactic acid; D-2-Hydroxypropanoic acid; D-2-Hydroxypropionic acid
C00186, C00256	Staphylococcus aureus	(R)-Lactate; D-Lactate; D-Lactic acid; D-2-Hydroxypropanoic acid; D-2-Hydroxypropionic acid
C00188	Clostridium botulinum	L-Threonine; 2-Amino-3-hydroxybutyric acid
C00188	Clostridium tetani	L-Threonine; 2-Amino-3-hydroxybutyric acid
C00188	Escherichia coli	L-Threonine; 2-Amino-3-hydroxybutyric acid
C00188	Fusobacterium nucleatum	L-Threonine; 2-Amino-3-hydroxybutyric acid
C00191	Bacteroides fragilis	D-Glucuronate; Glucuronic acid; Glucuronate
C00191	Bacteroides ovatus	D-Glucuronate; Glucuronic acid; Glucuronate
C00191	Escherichia coli	D-Glucuronate; Glucuronic acid; Glucuronate
C00191	Phocaeicola vulgatus	D-Glucuronate; Glucuronic acid; Glucuronate
C00194	Bacillus subtilis	Cobamide coenzyme; Adenosylcobalamin; Adenosylcob(III)alamin; Deoxyadenosylcobalamin; Cobamamide; Vitamin B12 coenzyme; 5,6-Dimethylbenzimidazolyl-5-deoxyadenosyl-cobamide; (5'-Deoxy-5'-adenosyl)cobamide coenzyme; (5,6-Dimethylbenzimidazolyl)cobamide coenzyme; alpha-(5,6-Dimethylbenzimidazolyl)cobamide coenzyme; 5'-Deoxy-5'-adenosylcobalamin; 5'-Deoxy-5'-adenosyl vitamin B12; 5'-Deoxy-5'-adenosyl…
C00194	Bacteroides fragilis	Cobamide coenzyme; Adenosylcobalamin; Adenosylcob(III)alamin; Deoxyadenosylcobalamin; Cobamamide; Vitamin B12 coenzyme; 5,6-Dimethylbenzimidazolyl-5-deoxyadenosyl-cobamide; (5'-Deoxy-5'-adenosyl)cobamide coenzyme; (5,6-Dimethylbenzimidazolyl)cobamide coenzyme; alpha-(5,6-Dimethylbenzimidazolyl)cobamide coenzyme; 5'-Deoxy-5'-adenosylcobalamin; 5'-Deoxy-5'-adenosyl vitamin B12; 5'-Deoxy-5'-adenosyl…
C00194	Escherichia coli	Cobamide coenzyme; Adenosylcobalamin; Adenosylcob(III)alamin; Deoxyadenosylcobalamin; Cobamamide; Vitamin B12 coenzyme; 5,6-Dimethylbenzimidazolyl-5-deoxyadenosyl-cobamide; (5'-Deoxy-5'-adenosyl)cobamide coenzyme; (5,6-Dimethylbenzimidazolyl)cobamide coenzyme; alpha-(5,6-Dimethylbenzimidazolyl)cobamide coenzyme; 5'-Deoxy-5'-adenosylcobalamin; 5'-Deoxy-5'-adenosyl vitamin B12; 5'-Deoxy-5'-adenosyl…
C00194	Parabacteroides distasonis	Cobamide coenzyme; Adenosylcobalamin; Adenosylcob(III)alamin; Deoxyadenosylcobalamin; Cobamamide; Vitamin B12 coenzyme; 5,6-Dimethylbenzimidazolyl-5-deoxyadenosyl-cobamide; (5'-Deoxy-5'-adenosyl)cobamide coenzyme; (5,6-Dimethylbenzimidazolyl)cobamide coenzyme; alpha-(5,6-Dimethylbenzimidazolyl)cobamide coenzyme; 5'-Deoxy-5'-adenosylcobalamin; 5'-Deoxy-5'-adenosyl vitamin B12; 5'-Deoxy-5'-adenosyl…
C00194	Phocaeicola vulgatus	Cobamide coenzyme; Adenosylcobalamin; Adenosylcob(III)alamin; Deoxyadenosylcobalamin; Cobamamide; Vitamin B12 coenzyme; 5,6-Dimethylbenzimidazolyl-5-deoxyadenosyl-cobamide; (5'-Deoxy-5'-adenosyl)cobamide coenzyme; (5,6-Dimethylbenzimidazolyl)cobamide coenzyme; alpha-(5,6-Dimethylbenzimidazolyl)cobamide coenzyme; 5'-Deoxy-5'-adenosylcobalamin; 5'-Deoxy-5'-adenosyl vitamin B12; 5'-Deoxy-5'-adenosyl…
C00194	Pseudomonas aeruginosa	Cobamide coenzyme; Adenosylcobalamin; Adenosylcob(III)alamin; Deoxyadenosylcobalamin; Cobamamide; Vitamin B12 coenzyme; 5,6-Dimethylbenzimidazolyl-5-deoxyadenosyl-cobamide; (5'-Deoxy-5'-adenosyl)cobamide coenzyme; (5,6-Dimethylbenzimidazolyl)cobamide coenzyme; alpha-(5,6-Dimethylbenzimidazolyl)cobamide coenzyme; 5'-Deoxy-5'-adenosylcobalamin; 5'-Deoxy-5'-adenosyl vitamin B12; 5'-Deoxy-5'-adenosyl…
C00194	Staphylococcus aureus	Cobamide coenzyme; Adenosylcobalamin; Adenosylcob(III)alamin; Deoxyadenosylcobalamin; Cobamamide; Vitamin B12 coenzyme; 5,6-Dimethylbenzimidazolyl-5-deoxyadenosyl-cobamide; (5'-Deoxy-5'-adenosyl)cobamide coenzyme; (5,6-Dimethylbenzimidazolyl)cobamide coenzyme; alpha-(5,6-Dimethylbenzimidazolyl)cobamide coenzyme; 5'-Deoxy-5'-adenosylcobalamin; 5'-Deoxy-5'-adenosyl vitamin B12; 5'-Deoxy-5'-adenosyl…
C00207	Bacillus subtilis	Acetone; Dimethyl ketone; 2-Propanone; Propan-2-one
C00207	Clostridium botulinum	Acetone; Dimethyl ketone; 2-Propanone; Propan-2-one
C00207	Clostridium tetani	Acetone; Dimethyl ketone; 2-Propanone; Propan-2-one
C00207	Lacrimispora saccharolytica	Acetone; Dimethyl ketone; 2-Propanone; Propan-2-one
C00208	Escherichia coli	Maltose; Malt sugar; alpha-D-Glucopyranosyl-(1->4)-D-glucopyranose
C00208	Thermotoga maritima	Maltose; Malt sugar; alpha-D-Glucopyranosyl-(1->4)-D-glucopyranose
C00216, C00259	Bacteroides ovatus	L-Arabinose; L-Arabinopyranose
C00216, C00259	Odoribacter splanchnicus	L-Arabinose; L-Arabinopyranose
C00243	Bifidobacterium dentium	Lactose; 1-beta-D-Galactopyranosyl-4-D-glucopyranose; beta-D-Gal-(1->4)-D-Glc; Milk sugar
C00243	Escherichia coli	Lactose; 1-beta-D-Galactopyranosyl-4-D-glucopyranose; beta-D-Gal-(1->4)-D-Glc; Milk sugar
C00243	Odoribacter splanchnicus	Lactose; 1-beta-D-Galactopyranosyl-4-D-glucopyranose; beta-D-Gal-(1->4)-D-Glc; Milk sugar
C00243	Parabacteroides distasonis	Lactose; 1-beta-D-Galactopyranosyl-4-D-glucopyranose; beta-D-Gal-(1->4)-D-Glc; Milk sugar
C00244	Bacillus atrophaeus	Nitrate; Nitric acid
C00244	Bacillus cereus	Nitrate; Nitric acid
C00244	Bacillus subtilis	Nitrate; Nitric acid
C00244	Bacillus thuringiensis	Nitrate; Nitric acid
C00244	Escherichia coli	Nitrate; Nitric acid
C00244	Pseudomonas aeruginosa	Nitrate; Nitric acid
C00244	Pseudomonas putida	Nitrate; Nitric acid
C00246	Bacteroides caccae	Butanoic acid; Butanoate; Butyrate; Butyric acid
C00246	Bacteroides fragilis	Butanoic acid; Butanoate; Butyrate; Butyric acid
C00246	Bacteroides ovatus	Butanoic acid; Butanoate; Butyrate; Butyric acid
C00246	Clostridium botulinum	Butanoic acid; Butanoate; Butyrate; Butyric acid
C00246	Clostridium tetani	Butanoic acid; Butanoate; Butyrate; Butyric acid
C00246	Fusobacterium nucleatum	Butanoic acid; Butanoate; Butyrate; Butyric acid
C00246	Lacrimispora saccharolytica	Butanoic acid; Butanoate; Butyrate; Butyric acid
C00246	Odoribacter splanchnicus	Butanoic acid; Butanoate; Butyrate; Butyric acid
C00246	Phocaeicola dorei	Butanoic acid; Butanoate; Butyrate; Butyric acid
C00246	Phocaeicola vulgatus	Butanoic acid; Butanoate; Butyrate; Butyric acid
C00250, C00314, C00534	Bacillus subtilis	Pyridoxamine; PM
C00250, C00314, C00534	Clostridium tetani	Pyridoxamine; PM
C00250, C00314, C00534	Escherichia coli	Pyridoxamine; PM
C00255	Bacillus subtilis	Riboflavin; Lactoflavin; 7,8-Dimethyl-10-ribitylisoalloxazine; Vitamin B2
C00255	Clostridium tetani	Riboflavin; Lactoflavin; 7,8-Dimethyl-10-ribitylisoalloxazine; Vitamin B2
C00255	Escherichia coli	Riboflavin; Lactoflavin; 7,8-Dimethyl-10-ribitylisoalloxazine; Vitamin B2
C00270	Fusobacterium nucleatum	N-Acetylneuraminate; N-Acetylneuraminic acid; 5-Acetamido-3,5-dideoxy-D-glycero-D-galacto-2-nonulosonic acid; Neu5Ac
C00270	[Ruminococcus] gnavus	N-Acetylneuraminate; N-Acetylneuraminic acid; 5-Acetamido-3,5-dideoxy-D-glycero-D-galacto-2-nonulosonic acid; Neu5Ac
C00282	Bacillus atrophaeus	Hydrogen; H2
C00282	Bacillus cereus	Hydrogen; H2
C00282	Bacillus subtilis	Hydrogen; H2
C00282	Bacillus thuringiensis	Hydrogen; H2
C00282	Bacteroides caccae	Hydrogen; H2
C00282	Bacteroides fragilis	Hydrogen; H2
C00282	Bacteroides ovatus	Hydrogen; H2
C00282	Clostridium botulinum	Hydrogen; H2
C00282	Clostridium tetani	Hydrogen; H2
C00282	Escherichia coli	Hydrogen; H2
C00282	Lacrimispora saccharolytica	Hydrogen; H2
C00282	Odoribacter splanchnicus	Hydrogen; H2
C00282	Phocaeicola dorei	Hydrogen; H2
C00282	Phocaeicola vulgatus	Hydrogen; H2
C00282	Porphyromonas asaccharolytica	Hydrogen; H2
C00282	Thermotoga maritima	Hydrogen; H2
C00282	[Ruminococcus] gnavus	Hydrogen; H2
C00317, C00369, C00480, C00718	Bacteroides fragilis	Amylose; Amylose chain; (1,4-alpha-D-Glucosyl)n; (1,4-alpha-D-Glucosyl)n+1; (1,4-alpha-D-Glucosyl)n-1; 4-{(1,4)-alpha-D-Glucosyl}(n-1)-D-glucose; 1,4-alpha-D-Glucan
C00317, C00369, C00480, C00718	Bacteroides ovatus	Amylose; Amylose chain; (1,4-alpha-D-Glucosyl)n; (1,4-alpha-D-Glucosyl)n+1; (1,4-alpha-D-Glucosyl)n-1; 4-{(1,4)-alpha-D-Glucosyl}(n-1)-D-glucose; 1,4-alpha-D-Glucan
C00317, C00369, C00480, C00718	Bifidobacterium dentium	Amylose; Amylose chain; (1,4-alpha-D-Glucosyl)n; (1,4-alpha-D-Glucosyl)n+1; (1,4-alpha-D-Glucosyl)n-1; 4-{(1,4)-alpha-D-Glucosyl}(n-1)-D-glucose; 1,4-alpha-D-Glucan
C00317, C00369, C00480, C00718	Parabacteroides distasonis	Amylose; Amylose chain; (1,4-alpha-D-Glucosyl)n; (1,4-alpha-D-Glucosyl)n+1; (1,4-alpha-D-Glucosyl)n-1; 4-{(1,4)-alpha-D-Glucosyl}(n-1)-D-glucose; 1,4-alpha-D-Glucan
C00317, C00369, C00480, C00718	Phocaeicola vulgatus	Amylose; Amylose chain; (1,4-alpha-D-Glucosyl)n; (1,4-alpha-D-Glucosyl)n+1; (1,4-alpha-D-Glucosyl)n-1; 4-{(1,4)-alpha-D-Glucosyl}(n-1)-D-glucose; 1,4-alpha-D-Glucan
C00329	Bacteroides fragilis	D-Glucosamine; Chitosamine; 2-Amino-2-deoxy-D-glucose
C00329	Bacteroides ovatus	D-Glucosamine; Chitosamine; 2-Amino-2-deoxy-D-glucose
C00329	Bifidobacterium dentium	D-Glucosamine; Chitosamine; 2-Amino-2-deoxy-D-glucose
C00329	Phocaeicola vulgatus	D-Glucosamine; Chitosamine; 2-Amino-2-deoxy-D-glucose
C00333	Bacteroides fragilis	D-Galacturonate; D-Galacturonic acid
C00333	Bacteroides ovatus	D-Galacturonate; D-Galacturonic acid
C00333	Escherichia coli	D-Galacturonate; D-Galacturonic acid
C00333	Phocaeicola vulgatus	D-Galacturonate; D-Galacturonic acid
C00334	Bacillus subtilis	4-Aminobutanoate; 4-Aminobutanoic acid; 4-Aminobutyrate; 4-Aminobutyric acid; gamma-Aminobutyric acid; GABA
C00334	Bifidobacterium dentium	4-Aminobutanoate; 4-Aminobutanoic acid; 4-Aminobutyrate; 4-Aminobutyric acid; gamma-Aminobutyric acid; GABA
C00334	Clostridium botulinum	4-Aminobutanoate; 4-Aminobutanoic acid; 4-Aminobutyrate; 4-Aminobutyric acid; gamma-Aminobutyric acid; GABA
C00334	Escherichia coli	4-Aminobutanoate; 4-Aminobutanoic acid; 4-Aminobutyrate; 4-Aminobutyric acid; gamma-Aminobutyric acid; GABA
C00334	Pseudomonas aeruginosa	4-Aminobutanoate; 4-Aminobutanoic acid; 4-Aminobutyrate; 4-Aminobutyric acid; gamma-Aminobutyric acid; GABA
C00378	Bacillus subtilis	Thiamine; Thiamin; Vitamin B1; Aneurin; Antiberiberi factor
C00378	Clostridium tetani	Thiamine; Thiamin; Vitamin B1; Aneurin; Antiberiberi factor
C00378	Escherichia coli	Thiamine; Thiamin; Vitamin B1; Aneurin; Antiberiberi factor
C00378	Staphylococcus aureus	Thiamine; Thiamin; Vitamin B1; Aneurin; Antiberiberi factor
C00403	Bacteroides fragilis	Polypeptide
C00403	Clostridium botulinum	Polypeptide
C00403	Phocaeicola vulgatus	Polypeptide
C00407	Clostridium botulinum	L-Isoleucine; 2-Amino-3-methylvaleric acid
C00407	Escherichia coli	L-Isoleucine; 2-Amino-3-methylvaleric acid
C00422	Acinetobacter calcoaceticus	Triacylglycerol; Triglyceride
C00422	Bacillus subtilis	Triacylglycerol; Triglyceride
C00422	Clostridium botulinum	Triacylglycerol; Triglyceride
C00422	Pseudomonas aeruginosa	Triacylglycerol; Triglyceride
C00422	Pseudomonas putida	Triacylglycerol; Triglyceride
C00422	Staphylococcus aureus	Triacylglycerol; Triglyceride
C00463	Escherichia coli	Indole; 2,3-Benzopyrrole
C00463	Odoribacter splanchnicus	Indole; 2,3-Benzopyrrole
C00469	Bifidobacterium dentium	Ethanol; Ethyl alcohol; Methylcarbinol
C00469	Clostridium botulinum	Ethanol; Ethyl alcohol; Methylcarbinol
C00469	Clostridium tetani	Ethanol; Ethyl alcohol; Methylcarbinol
C00469	Escherichia coli	Ethanol; Ethyl alcohol; Methylcarbinol
C00469	Lacrimispora saccharolytica	Ethanol; Ethyl alcohol; Methylcarbinol
C00469	Pseudomonas aeruginosa	Ethanol; Ethyl alcohol; Methylcarbinol
C00492	Bacteroides fragilis	Raffinose; Melitose; Melitriose; Gossypose; 6G-alpha-D-galactosylsucrose
C00492	Bifidobacterium dentium	Raffinose; Melitose; Melitriose; Gossypose; 6G-alpha-D-galactosylsucrose
C00492	Parabacteroides distasonis	Raffinose; Melitose; Melitriose; Gossypose; 6G-alpha-D-galactosylsucrose
C00504	Bifidobacterium dentium	Folate; Pteroylglutamic acid; Folic acid
C00504	Clostridium tetani	Folate; Pteroylglutamic acid; Folic acid
C00504	Escherichia coli	Folate; Pteroylglutamic acid; Folic acid
C00507, C01684	Bacteroides ovatus	D-Rhamnose; 6-Deoxy-D-mannose; D-Mannomethylose
C00507, C01684	Parabacteroides distasonis	D-Rhamnose; 6-Deoxy-D-mannose; D-Mannomethylose
C00543	Bacteroides fragilis	Dimethylamine; (CH3)2NH
C00543	Bacteroides ovatus	Dimethylamine; (CH3)2NH
C00543	Escherichia coli	Dimethylamine; (CH3)2NH
C00565	Escherichia coli	Trimethylamine; (CH3)3N; N,N-Dimethylmethanamine
C00565	Pseudomonas aeruginosa	Trimethylamine; (CH3)3N; N,N-Dimethylmethanamine
C00565	Staphylococcus aureus	Trimethylamine; (CH3)3N; N,N-Dimethylmethanamine
C00569	Bacteroides ovatus	Arabinogalactan; Arabinogalactoglycan
C00569	Phocaeicola vulgatus	Arabinogalactan; Arabinogalactoglycan
C00695	Bacteroides fragilis	Cholic acid; Cholate; 3alpha,7alpha,12alpha-Trihydroxy-5beta-cholanate; 3alpha,7alpha,12alpha-Trihydroxy-5beta-cholanic acid
C00695	Escherichia coli	Cholic acid; Cholate; 3alpha,7alpha,12alpha-Trihydroxy-5beta-cholanate; 3alpha,7alpha,12alpha-Trihydroxy-5beta-cholanic acid
C00695	Phocaeicola vulgatus	Cholic acid; Cholate; 3alpha,7alpha,12alpha-Trihydroxy-5beta-cholanate; 3alpha,7alpha,12alpha-Trihydroxy-5beta-cholanic acid
C00697	Bacillus atrophaeus	Nitrogen; N2
C00697	Bacillus cereus	Nitrogen; N2
C00697	Bacillus subtilis	Nitrogen; N2
C00697	Bacillus thuringiensis	Nitrogen; N2
C00697	Pseudomonas aeruginosa	Nitrogen; N2
C00697	Pseudomonas putida	Nitrogen; N2
C00714	Bacteroides caccae	Pectin; Poly(1,4-alpha-D-galacturonide)
C00714	Bacteroides fragilis	Pectin; Poly(1,4-alpha-D-galacturonide)
C00714	Bacteroides ovatus	Pectin; Poly(1,4-alpha-D-galacturonide)
C00714	Phocaeicola vulgatus	Pectin; Poly(1,4-alpha-D-galacturonide)
C00721, C01835, C01935, C01936, C02052	Bacteroides caccae	Maltotetraose
C00721, C01835, C01935, C01936, C02052	Bacteroides fragilis	Maltotetraose
C00721, C01835, C01935, C01936, C02052	Bacteroides ovatus	Maltotetraose
C00721, C01835, C01935, C01936, C02052	Clostridium botulinum	Maltotetraose
C00721, C01835, C01935, C01936, C02052	Clostridium tetani	Maltotetraose
C00721, C01835, C01935, C01936, C02052	Lacrimispora saccharolytica	Maltotetraose
C00721, C01835, C01935, C01936, C02052	Phocaeicola vulgatus	Maltotetraose
C00721, C01835, C01935, C01936, C02052	Thermotoga maritima	Maltotetraose
C00828	Bacillus cereus	Menaquinone; Vitamin K2
C00828	Bacillus subtilis	Menaquinone; Vitamin K2
C00828	Bacteroides fragilis	Menaquinone; Vitamin K2
C00828	Bacteroides ovatus	Menaquinone; Vitamin K2
C00828	Bifidobacterium dentium	Menaquinone; Vitamin K2
C00828	Escherichia coli	Menaquinone; Vitamin K2
C00828	Phocaeicola vulgatus	Menaquinone; Vitamin K2
C00828	Staphylococcus aureus	Menaquinone; Vitamin K2
C00864	Clostridium botulinum	Pantothenate; Pantothenic acid; (R)-Pantothenate
C00864	Clostridium tetani	Pantothenate; Pantothenic acid; (R)-Pantothenate
C00864	Lacrimispora saccharolytica	Pantothenate; Pantothenic acid; (R)-Pantothenate
C00954	Clostridium botulinum	Indole-3-acetate; Indole-3-acetic acid; (Indol-3-yl)acetate; Indoleacetate; Indoleacetic acid; (1H-indol-3-yl)acetate; IAA
C00954	Escherichia coli	Indole-3-acetate; Indole-3-acetic acid; (Indol-3-yl)acetate; Indoleacetate; Indoleacetic acid; (1H-indol-3-yl)acetate; IAA
C01019	Bacteroides fragilis	L-Fucose; L-Fucopyranose; 6-Deoxy-L-galactose
C01019	Bacteroides ovatus	L-Fucose; L-Fucopyranose; 6-Deoxy-L-galactose
C01019	Phocaeicola vulgatus	L-Fucose; L-Fucopyranose; 6-Deoxy-L-galactose
C01019	[Ruminococcus] gnavus	L-Fucose; L-Fucopyranose; 6-Deoxy-L-galactose
C01083	Bacteroides ovatus	alpha,alpha-Trehalose; alpha,alpha'-Trehalose; Trehalose
C01083	Parabacteroides distasonis	alpha,alpha-Trehalose; alpha,alpha'-Trehalose; Trehalose
C01083	Thermotoga maritima	alpha,alpha-Trehalose; alpha,alpha'-Trehalose; Trehalose
C01672	Lacrimispora saccharolytica	Cadaverine; 1,5-Pentanediamine; 1,5-Diaminopentane; Pentamethylenediamine
C01672	Escherichia coli	Cadaverine; 1,5-Pentanediamine; 1,5-Diaminopentane; Pentamethylenediamine
C02528	Bacteroides fragilis	Chenodeoxycholate; Chenodeoxycholic acid; 3alpha,7alpha-Dihydroxy-5beta-cholanic acid; Chenodiol
C02528	Escherichia coli	Chenodeoxycholate; Chenodeoxycholic acid; 3alpha,7alpha-Dihydroxy-5beta-cholanic acid; Chenodiol
C02528	Phocaeicola vulgatus	Chenodeoxycholate; Chenodeoxycholic acid; 3alpha,7alpha-Dihydroxy-5beta-cholanic acid; Chenodiol
C02705	Bacteroides caccae	Mucus glycoprotein
C02705	Bacteroides fragilis	Mucus glycoprotein
C02705	Parabacteroides distasonis	Mucus glycoprotein
C02705	Phocaeicola vulgatus	Mucus glycoprotein
C02705	[Ruminococcus] gnavus	Mucus glycoprotein
C03044, C03046	Bacillus subtilis	(S,S)-Butane-2,3-diol; (S,S)-2,3-Butanediol; (S,S)-2,3-Butylene glycol; (2S,3S)-Butane-2,3-diol
C03044, C03046	Pseudomonas aeruginosa	(S,S)-Butane-2,3-diol; (S,S)-2,3-Butanediol; (S,S)-2,3-Butylene glycol; (2S,3S)-Butane-2,3-diol
C04483	Bacteroides fragilis	Deoxycholic acid; Deoxycholate; 3alpha,12alpha-Dihydroxy-5beta-cholanate; 3alpha,12alpha-Dihydroxy-5beta-cholanic acid
C04483	Phocaeicola vulgatus	Deoxycholic acid; Deoxycholate; 3alpha,12alpha-Dihydroxy-5beta-cholanate; 3alpha,12alpha-Dihydroxy-5beta-cholanic acid
C05122	Bacteroides fragilis	Taurocholate; Taurocholic acid; Cholyltaurine
C05122	Phocaeicola vulgatus	Taurocholate; Taurocholic acid; Cholyltaurine
C05463	Bacteroides fragilis	Taurodeoxycholate; Taurodeoxycholic acid
C05463	Phocaeicola vulgatus	Taurodeoxycholate; Taurodeoxycholic acid
C05465	Bacteroides fragilis	Taurochenodeoxycholate; Taurochenodeoxycholic acid; Chenodeoxycholoyltaurine
C05465	Phocaeicola vulgatus	Taurochenodeoxycholate; Taurochenodeoxycholic acid; Chenodeoxycholoyltaurine
C06468	Bacteroides ovatus	D-Psicose; D-ribo-Hex-2-ulose; D-ribo-2-Hexulose; D-ribo-2-Ketohexulose; D-erythro-Hexulose; D-Pseudofructose; D-Allulose; D-Altrulose
C06468	Bifidobacterium dentium	D-Psicose; D-ribo-Hex-2-ulose; D-ribo-2-Hexulose; D-ribo-2-Ketohexulose; D-erythro-Hexulose; D-Pseudofructose; D-Allulose; D-Altrulose
C06468	[Ruminococcus] gnavus	D-Psicose; D-ribo-Hex-2-ulose; D-ribo-2-Hexulose; D-ribo-2-Ketohexulose; D-erythro-Hexulose; D-Pseudofructose; D-Allulose; D-Altrulose
C08262	Bacteroides ovatus	3-Methylbutanoic acid; Isovaleric acid; Isovalerate
C08262	Odoribacter splanchnicus	3-Methylbutanoic acid; Isovaleric acid; Isovalerate
C08262	Staphylococcus aureus	3-Methylbutanoic acid; Isovaleric acid; Isovalerate
c1	Bacteroides fragilis
c1	Bacteroides ovatus
c2	Bacteroides fragilis
c2	Phocaeicola vulgatus
c3	Bacteroides fragilis
c3	Bacteroides ovatus
c3	Bifidobacterium dentium
c3	Parabacteroides distasonis
c3	Phocaeicola dorei

## Sheet: SARC
Table S4-9. Metabolic compounds relationships microbial signatures identified in SARC
Compound	Species	Compound_name
C00186, C00256	Bifidobacterium dentium	(R)-Lactate; D-Lactate; D-Lactic acid; D-2-Hydroxypropanoic acid; D-2-Hydroxypropionic acid
C00186, C00256	Staphylococcus aureus	(R)-Lactate; D-Lactate; D-Lactic acid; D-2-Hydroxypropanoic acid; D-2-Hydroxypropionic acid
C00422	Acinetobacter calcoaceticus	Triacylglycerol; Triglyceride
C00422	Staphylococcus aureus	Triacylglycerol; Triglyceride
C00828	Bacillus cereus	Menaquinone; Vitamin K2
C00828	Bifidobacterium dentium	Menaquinone; Vitamin K2
C00828	Staphylococcus aureus	Menaquinone; Vitamin K2

## Sheet: SCLC
Table S4-10. Metabolic compounds relationships microbial signatures identified in SCLC
Compound	Species	Compound_name
C00011	Bacillus atrophaeus	CO2; Carbon dioxide
C00011	Bacillus cereus	CO2; Carbon dioxide
C00011	Bacillus mycoides	CO2; Carbon dioxide
C00011	Bacillus subtilis	CO2; Carbon dioxide
C00011	Bacillus thuringiensis	CO2; Carbon dioxide
C00011	Clostridium botulinum	CO2; Carbon dioxide
C00011	Clostridium tetani	CO2; Carbon dioxide
C00011	Pseudomonas aeruginosa	CO2; Carbon dioxide
C00011	Thermotoga maritima	CO2; Carbon dioxide
C00014	Bacillus subtilis	Ammonia; NH3
C00014	Clostridium botulinum	Ammonia; NH3
C00014	Clostridium tetani	Ammonia; NH3
C00014	Fusobacterium nucleatum	Ammonia; NH3
C00014	Pseudomonas aeruginosa	Ammonia; NH3
C00014	Pseudomonas putida	Ammonia; NH3
C00031	Clostridium botulinum	D-Glucose; Grape sugar; Dextrose; Glucose; D-Glucopyranose
C00031	Fusobacterium nucleatum	D-Glucose; Grape sugar; Dextrose; Glucose; D-Glucopyranose
C00031	Pseudomonas aeruginosa	D-Glucose; Grape sugar; Dextrose; Glucose; D-Glucopyranose
C00031	Thermotoga maritima	D-Glucose; Grape sugar; Dextrose; Glucose; D-Glucopyranose
C00033	Bacillus subtilis	Acetate; Acetic acid; Ethanoic acid
C00033	Bifidobacterium dentium	Acetate; Acetic acid; Ethanoic acid
C00033	Clostridium botulinum	Acetate; Acetic acid; Ethanoic acid
C00033	Clostridium tetani	Acetate; Acetic acid; Ethanoic acid
C00033	Fusobacterium nucleatum	Acetate; Acetic acid; Ethanoic acid
C00033	Thermotoga maritima	Acetate; Acetic acid; Ethanoic acid
C00037	Clostridium botulinum	Glycine; Aminoacetic acid; Gly
C00037	Clostridium tetani	Glycine; Aminoacetic acid; Gly
C00039, C00046, C00419	Bacillus subtilis	Polynucleotide
C00039, C00046, C00419	Pseudomonas putida	Polynucleotide
C00039, C00046, C00419	Staphylococcus aureus	Polynucleotide
C00042	Bacillus subtilis	Succinate; Succinic acid; Butanedionic acid; Ethylenesuccinic acid
C00042	Bifidobacterium dentium	Succinate; Succinic acid; Butanedionic acid; Ethylenesuccinic acid
C00042	Pseudomonas aeruginosa	Succinate; Succinic acid; Butanedionic acid; Ethylenesuccinic acid
C00047, C00739	Clostridium botulinum	D-Lysine; D-2,6-Diaminohexanoic acid
C00047, C00739	Clostridium tetani	D-Lysine; D-2,6-Diaminohexanoic acid
C00047, C00739	Fusobacterium nucleatum	D-Lysine; D-2,6-Diaminohexanoic acid
C00049, C00402	Clostridium botulinum	D-Aspartate; D-Aspartic acid
C00049, C00402	Clostridium tetani	D-Aspartate; D-Aspartic acid
C00049, C00402	Fusobacterium nucleatum	D-Aspartate; D-Aspartic acid
C00062	Clostridium botulinum	L-Arginine; (S)-2-Amino-5-guanidinovaleric acid; L-Arg
C00062	Clostridium tetani	L-Arginine; (S)-2-Amino-5-guanidinovaleric acid; L-Arg
C00064, C00819	Clostridium botulinum	D-Glutamine; D-2-Aminoglutaramic acid
C00064, C00819	Clostridium tetani	D-Glutamine; D-2-Aminoglutaramic acid
C00064, C00819	Fusobacterium nucleatum	D-Glutamine; D-2-Aminoglutaramic acid
C00065, C00740	Clostridium botulinum	D-Serine
C00065, C00740	Clostridium tetani	D-Serine
C00065, C00740	Fusobacterium nucleatum	D-Serine
C00067	Pseudomonas aeruginosa	Formaldehyde; Methanal; Oxomethane; Oxomethylene; Methylene oxide; Formalin
C00067	Pseudomonas putida	Formaldehyde; Methanal; Oxomethane; Oxomethylene; Methylene oxide; Formalin
C00067	Staphylococcus aureus	Formaldehyde; Methanal; Oxomethane; Oxomethylene; Methylene oxide; Formalin
C00073, C00855	Clostridium botulinum	D-Methionine; D-2-Amino-4-(methylthio)butyric acid
C00073, C00855	Clostridium tetani	D-Methionine; D-2-Amino-4-(methylthio)butyric acid
C00073, C00855	Fusobacterium nucleatum	D-Methionine; D-2-Amino-4-(methylthio)butyric acid
C00078	Bacillus subtilis	L-Tryptophan; Tryptophan; (S)-alpha-Amino-beta-(3-indolyl)-propionic acid
C00078	Clostridium botulinum	L-Tryptophan; Tryptophan; (S)-alpha-Amino-beta-(3-indolyl)-propionic acid
C00078	Clostridium tetani	L-Tryptophan; Tryptophan; (S)-alpha-Amino-beta-(3-indolyl)-propionic acid
C00079, C02265	Clostridium botulinum	D-Phenylalanine; D-alpha-Amino-beta-phenylpropionic acid
C00079, C02265	Clostridium tetani	D-Phenylalanine; D-alpha-Amino-beta-phenylpropionic acid
C00082	Clostridium botulinum	L-Tyrosine; (S)-3-(p-Hydroxyphenyl)alanine; (S)-2-Amino-3-(p-hydroxyphenyl)propionic acid; Tyrosine
C00082	Clostridium tetani	L-Tyrosine; (S)-3-(p-Hydroxyphenyl)alanine; (S)-2-Amino-3-(p-hydroxyphenyl)propionic acid; Tyrosine
C00086	Bifidobacterium dentium	Urea; Carbamide
C00086	Clostridium botulinum	Urea; Carbamide
C00086	Clostridium tetani	Urea; Carbamide
C00120	Bacillus subtilis	Biotin; D-Biotin; Vitamin H; Coenzyme R
C00120	Clostridium botulinum	Biotin; D-Biotin; Vitamin H; Coenzyme R
C00120	Clostridium tetani	Biotin; D-Biotin; Vitamin H; Coenzyme R
C00120	Staphylococcus aureus	Biotin; D-Biotin; Vitamin H; Coenzyme R
C00123	Clostridium botulinum	L-Leucine; 2-Amino-4-methylvaleric acid; (2S)-alpha-2-Amino-4-methylvaleric acid; (2S)-alpha-Leucine
C00123	Clostridium tetani	L-Leucine; 2-Amino-4-methylvaleric acid; (2S)-alpha-2-Amino-4-methylvaleric acid; (2S)-alpha-Leucine
C00135	Clostridium botulinum	L-Histidine; (S)-alpha-Amino-1H-imidazole-4-propionic acid
C00135	Clostridium tetani	L-Histidine; (S)-alpha-Amino-1H-imidazole-4-propionic acid
C00135	Fusobacterium nucleatum	L-Histidine; (S)-alpha-Amino-1H-imidazole-4-propionic acid
C00149, C00497	Bacillus subtilis	(R)-Malate; D-Malate; D-Malic acid
C00149, C00497	Clostridium tetani	(R)-Malate; D-Malate; D-Malic acid
C00149, C00497	Pseudomonas aeruginosa	(R)-Malate; D-Malate; D-Malic acid
C00153, C00253	Clostridium tetani	Nicotinate; Nicotinic acid; Niacin; 3-Pyridinecarboxylic acid
C00153, C00253	Staphylococcus aureus	Nicotinate; Nicotinic acid; Niacin; 3-Pyridinecarboxylic acid
C00186, C00256	Bifidobacterium dentium	(R)-Lactate; D-Lactate; D-Lactic acid; D-2-Hydroxypropanoic acid; D-2-Hydroxypropionic acid
C00186, C00256	Fusobacterium nucleatum	(R)-Lactate; D-Lactate; D-Lactic acid; D-2-Hydroxypropanoic acid; D-2-Hydroxypropionic acid
C00186, C00256	Pseudomonas aeruginosa	(R)-Lactate; D-Lactate; D-Lactic acid; D-2-Hydroxypropanoic acid; D-2-Hydroxypropionic acid
C00186, C00256	Staphylococcus aureus	(R)-Lactate; D-Lactate; D-Lactic acid; D-2-Hydroxypropanoic acid; D-2-Hydroxypropionic acid
C00188	Clostridium botulinum	L-Threonine; 2-Amino-3-hydroxybutyric acid
C00188	Clostridium tetani	L-Threonine; 2-Amino-3-hydroxybutyric acid
C00188	Fusobacterium nucleatum	L-Threonine; 2-Amino-3-hydroxybutyric acid
C00194	Bacillus subtilis	Cobamide coenzyme; Adenosylcobalamin; Adenosylcob(III)alamin; Deoxyadenosylcobalamin; Cobamamide; Vitamin B12 coenzyme; 5,6-Dimethylbenzimidazolyl-5-deoxyadenosyl-cobamide; (5'-Deoxy-5'-adenosyl)cobamide coenzyme; (5,6-Dimethylbenzimidazolyl)cobamide coenzyme; alpha-(5,6-Dimethylbenzimidazolyl)cobamide coenzyme; 5'-Deoxy-5'-adenosylcobalamin; 5'-Deoxy-5'-adenosyl vitamin B12; 5'-Deoxy-5'-adenosyl…
C00194	Pseudomonas aeruginosa	Cobamide coenzyme; Adenosylcobalamin; Adenosylcob(III)alamin; Deoxyadenosylcobalamin; Cobamamide; Vitamin B12 coenzyme; 5,6-Dimethylbenzimidazolyl-5-deoxyadenosyl-cobamide; (5'-Deoxy-5'-adenosyl)cobamide coenzyme; (5,6-Dimethylbenzimidazolyl)cobamide coenzyme; alpha-(5,6-Dimethylbenzimidazolyl)cobamide coenzyme; 5'-Deoxy-5'-adenosylcobalamin; 5'-Deoxy-5'-adenosyl vitamin B12; 5'-Deoxy-5'-adenosyl…
C00194	Staphylococcus aureus	Cobamide coenzyme; Adenosylcobalamin; Adenosylcob(III)alamin; Deoxyadenosylcobalamin; Cobamamide; Vitamin B12 coenzyme; 5,6-Dimethylbenzimidazolyl-5-deoxyadenosyl-cobamide; (5'-Deoxy-5'-adenosyl)cobamide coenzyme; (5,6-Dimethylbenzimidazolyl)cobamide coenzyme; alpha-(5,6-Dimethylbenzimidazolyl)cobamide coenzyme; 5'-Deoxy-5'-adenosylcobalamin; 5'-Deoxy-5'-adenosyl vitamin B12; 5'-Deoxy-5'-adenosyl…
C00207	Bacillus subtilis	Acetone; Dimethyl ketone; 2-Propanone; Propan-2-one
C00207	Clostridium botulinum	Acetone; Dimethyl ketone; 2-Propanone; Propan-2-one
C00207	Clostridium tetani	Acetone; Dimethyl ketone; 2-Propanone; Propan-2-one
C00244	Bacillus atrophaeus	Nitrate; Nitric acid
C00244	Bacillus cereus	Nitrate; Nitric acid
C00244	Bacillus mycoides	Nitrate; Nitric acid
C00244	Bacillus subtilis	Nitrate; Nitric acid
C00244	Bacillus thuringiensis	Nitrate; Nitric acid
C00244	Pseudomonas aeruginosa	Nitrate; Nitric acid
C00244	Pseudomonas putida	Nitrate; Nitric acid
C00246	Clostridium botulinum	Butanoic acid; Butanoate; Butyrate; Butyric acid
C00246	Clostridium tetani	Butanoic acid; Butanoate; Butyrate; Butyric acid
C00246	Fusobacterium nucleatum	Butanoic acid; Butanoate; Butyrate; Butyric acid
C00250, C00314, C00534	Bacillus subtilis	Pyridoxamine; PM
C00250, C00314, C00534	Clostridium tetani	Pyridoxamine; PM
C00255	Bacillus subtilis	Riboflavin; Lactoflavin; 7,8-Dimethyl-10-ribitylisoalloxazine; Vitamin B2
C00255	Clostridium tetani	Riboflavin; Lactoflavin; 7,8-Dimethyl-10-ribitylisoalloxazine; Vitamin B2
C00282	Bacillus atrophaeus	Hydrogen; H2
C00282	Bacillus cereus	Hydrogen; H2
C00282	Bacillus mycoides	Hydrogen; H2
C00282	Bacillus subtilis	Hydrogen; H2
C00282	Bacillus thuringiensis	Hydrogen; H2
C00282	Clostridium botulinum	Hydrogen; H2
C00282	Clostridium tetani	Hydrogen; H2
C00282	Thermotoga maritima	Hydrogen; H2
C00334	Bacillus subtilis	4-Aminobutanoate; 4-Aminobutanoic acid; 4-Aminobutyrate; 4-Aminobutyric acid; gamma-Aminobutyric acid; GABA
C00334	Bifidobacterium dentium	4-Aminobutanoate; 4-Aminobutanoic acid; 4-Aminobutyrate; 4-Aminobutyric acid; gamma-Aminobutyric acid; GABA
C00334	Clostridium botulinum	4-Aminobutanoate; 4-Aminobutanoic acid; 4-Aminobutyrate; 4-Aminobutyric acid; gamma-Aminobutyric acid; GABA
C00334	Pseudomonas aeruginosa	4-Aminobutanoate; 4-Aminobutanoic acid; 4-Aminobutyrate; 4-Aminobutyric acid; gamma-Aminobutyric acid; GABA
C00378	Bacillus subtilis	Thiamine; Thiamin; Vitamin B1; Aneurin; Antiberiberi factor
C00378	Clostridium tetani	Thiamine; Thiamin; Vitamin B1; Aneurin; Antiberiberi factor
C00378	Staphylococcus aureus	Thiamine; Thiamin; Vitamin B1; Aneurin; Antiberiberi factor
C00422	Acinetobacter calcoaceticus	Triacylglycerol; Triglyceride
C00422	Bacillus subtilis	Triacylglycerol; Triglyceride
C00422	Clostridium botulinum	Triacylglycerol; Triglyceride
C00422	Pseudomonas aeruginosa	Triacylglycerol; Triglyceride
C00422	Pseudomonas putida	Triacylglycerol; Triglyceride
C00422	Staphylococcus aureus	Triacylglycerol; Triglyceride
C00469	Bifidobacterium dentium	Ethanol; Ethyl alcohol; Methylcarbinol
C00469	Clostridium botulinum	Ethanol; Ethyl alcohol; Methylcarbinol
C00469	Clostridium tetani	Ethanol; Ethyl alcohol; Methylcarbinol
C00469	Pseudomonas aeruginosa	Ethanol; Ethyl alcohol; Methylcarbinol
C00504	Bifidobacterium dentium	Folate; Pteroylglutamic acid; Folic acid
C00504	Clostridium tetani	Folate; Pteroylglutamic acid; Folic acid
C00565	Pseudomonas aeruginosa	Trimethylamine; (CH3)3N; N,N-Dimethylmethanamine
C00565	Staphylococcus aureus	Trimethylamine; (CH3)3N; N,N-Dimethylmethanamine
C00697	Bacillus atrophaeus	Nitrogen; N2
C00697	Bacillus cereus	Nitrogen; N2
C00697	Bacillus mycoides	Nitrogen; N2
C00697	Bacillus subtilis	Nitrogen; N2
C00697	Bacillus thuringiensis	Nitrogen; N2
C00697	Pseudomonas aeruginosa	Nitrogen; N2
C00697	Pseudomonas putida	Nitrogen; N2
C00721, C01835, C01935, C01936, C02052	Clostridium botulinum	Maltotetraose
C00721, C01835, C01935, C01936, C02052	Clostridium tetani	Maltotetraose
C00721, C01835, C01935, C01936, C02052	Thermotoga maritima	Maltotetraose
C00828	Bacillus cereus	Menaquinone; Vitamin K2
C00828	Bacillus mycoides	Menaquinone; Vitamin K2
C00828	Bacillus subtilis	Menaquinone; Vitamin K2
C00828	Bifidobacterium dentium	Menaquinone; Vitamin K2
C00828	Staphylococcus aureus	Menaquinone; Vitamin K2
C00864	Clostridium botulinum	Pantothenate; Pantothenic acid; (R)-Pantothenate
C00864	Clostridium tetani	Pantothenate; Pantothenic acid; (R)-Pantothenate
C03044, C03046	Bacillus subtilis	(S,S)-Butane-2,3-diol; (S,S)-2,3-Butanediol; (S,S)-2,3-Butylene glycol; (2S,3S)-Butane-2,3-diol
C03044, C03046	Pseudomonas aeruginosa	(S,S)-Butane-2,3-diol; (S,S)-2,3-Butanediol; (S,S)-2,3-Butylene glycol; (2S,3S)-Butane-2,3-diol

[truncated: 2 more sheets: SKCM, THCA]
