# Supplementary material for: A Bioinformatics Tool for Identifying Intratumoral Microbes from the ORIEN Dataset
Source: Cancer Res Commun. 2024 Feb 5;4(2):293–302. doi: 10.1158/2767-9764.CRC-23-0213 (PMC10840455; doi:10.1158/2767-9764.CRC-23-0213)
Supplement: Supplementary Table 5 — 16s rRNA dataset from colorectal cancer samples. [file crc-23-0213-s06.xlsx]

## Sheet: sheet 1
Table S5. 16s rRNA dataset from colorectal cancer samples
sample	Acidibrevibacterium.fodinaquatile	Acinetobacter.haemolyticus	Acutalibacter.muris	Akkermansia.glycaniphila	Akkermansia.muciniphila	Alistipes.communis	Alistipes.dispar	Alistipes.finegoldii	Alistipes.indistinctus	Alistipes.onderdonkii	Alistipes.shahii	Alistipes.sp..dk3624	Amedibacterium.intestinale	Anabaena.sp..YBS01	Anaerobutyricum.hallii	Anaerococcus.mediterraneensis	Anaerococcus.prevotii	Anaerostipes.caccae	Anaerostipes.hadrus	Anaerotignum.propionicum	Aquirufa.nivalisilvae	Asticcacaulis.excentricus	Bacteroides.caccae	Bacteroides.caecimuris	Bacteroides.cellulosilyticus	Bacteroides.eggerthii	Bacteroides.helcogenes	Bacteroides.intestinalis	Bacteroides.ovatus	Bacteroides.salyersiae	Bacteroides.uniformis	Bacteroides.zhangwenhongi	Barnesiella.viscericola	Blautia.argi	Blautia.obeum	Blautia.producta	Blautia.sp..SC05B48	Bradyrhizobium.sp..PSBB068	Bulleidia.sp..zg.1006	Butyricimonas.faecalis	Butyricimonas.virosa	Campylobacter.ureolyticus	Candidatus.Methanomassiliicoccus.intestinalis	Candidatus.Methanoplasma.termitum	Candidatus.Nanosynbacter.lyticus	Candidatus.Saccharimonas.aalborgensis	Capnocytophaga.gingivalis	Capnocytophaga.sputigena	Cardiobacterium.hominis
30161	0	0	0	0	1026	0	0	803	0	5098	0	0	0	0	346	0	0	3	126	0	0	0	0	0	253	0	0	0	1920	1	0	0	0	0	0	0	1172	0	0	0	0	0	0	0	0	0	0	0	0
30163	0	0	0	0	470	0	0	750	0	3474	0	0	0	0	311	0	0	2	106	0	0	0	0	0	187	0	0	0	1560	0	0	0	0	6	0	0	1248	0	0	0	0	0	0	0	0	0	0	0	0
30165	0	0	0	0	0	0	0	0	0	0	0	0	0	0	38	0	0	0	0	0	0	0	0	0	62	0	0	0	0	0	0	0	0	0	0	0	31	0	0	0	0	0	0	0	0	0	0	0	0
30167	0	0	0	0	0	0	0	0	0	0	0	0	0	0	0	0	0	0	0	0	0	0	0	0	0	0	0	0	0	0	0	0	0	0	0	0	0	0	0	0	0	0	0	0	0	0	0	0	0
30169	0	0	0	0	0	0	0	0	0	0	0	0	0	0	0	0	0	0	0	0	0	0	0	0	0	0	0	0	0	2	0	0	0	0	0	0	0	0	0	0	0	0	0	0	0	0	0	0	0
30171	0	0	0	0	3	0	0	3	0	2	0	0	0	0	4	0	0	0	14	0	0	0	0	0	0	0	0	0	0	0	0	0	0	0	0	0	0	0	0	0	0	0	0	0	0	0	0	0	0
30173	0	0	3	0	0	0	0	0	0	0	0	0	0	0	0	0	0	0	0	0	0	0	0	0	0	0	0	0	0	0	0	0	0	0	0	0	0	0	0	0	0	0	0	0	0	0	0	0	0
30295	0	0	0	738	0	0	0	0	0	0	0	0	0	0	0	7	0	2	0	0	0	0	0	0	0	0	0	0	0	0	0	0	0	127	0	0	0	0	0	0	0	0	0	0	0	0	0	0	0
30297	0	0	0	0	86	0	0	184	21	800	43	0	0	0	14	0	0	0	95	0	0	0	410	0	47	0	0	0	65	1025	1027	0	0	0	5	1	19	0	0	0	86	0	0	0	0	0	0	0	0
30299	0	0	0	0	7	0	0	0	0	0	0	0	0	0	17	0	0	0	0	0	0	0	8	0	0	0	0	0	0	283	0	0	0	0	0	0	0	0	0	0	0	3	0	0	0	0	0	0	0
30301	0	0	0	0	0	0	0	0	0	0	0	0	0	0	0	0	0	0	0	0	0	0	0	0	13	0	0	0	0	0	0	0	0	0	0	0	0	0	0	0	0	0	0	0	0	0	0	0	0
30303	0	0	0	0	0	0	0	0	0	0	0	0	0	0	0	0	0	0	0	0	0	0	0	0	2	0	0	1	0	1	0	0	0	0	0	0	7	0	0	0	0	0	0	0	0	0	0	0	0
30305	0	0	0	0	11078	303	0	116	0	1314	0	0	0	0	0	0	0	24	0	6	0	0	0	0	0	0	0	0	2603	0	0	0	0	113	0	0	0	0	0	106	0	0	0	0	0	0	0	0	0
30307	0	0	0	0	0	0	0	0	0	0	0	0	0	0	0	0	0	0	0	0	0	0	0	0	0	0	0	0	0	0	0	0	0	0	0	0	0	0	0	0	0	0	0	0	0	0	0	0	0
30820	0	0	0	1716	0	0	0	0	0	0	0	0	0	0	0	78	0	2	0	0	0	0	0	0	0	0	0	0	0	0	0	0	0	190	0	0	0	0	0	0	0	545	0	0	1	0	0	0	0
30822	0	0	0	0	49	3	0	118	0	22	70	0	0	0	0	6	163	3	33	0	0	0	0	0	123	0	0	0	0	0	541	0	0	0	27	0	87	0	0	0	0	134	0	0	0	0	0	0	0
30824	0	0	0	0	0	3	0	0	0	0	0	0	0	0	0	0	0	0	0	0	0	0	0	0	0	0	0	0	0	0	0	0	0	0	0	0	0	0	0	0	0	0	0	0	0	0	0	0	0
30935	0	0	0	0	1	757	0	0	0	0	1083	0	0	0	84	0	0	0	51	0	0	0	1611	0	0	0	0	0	99	0	3246	0	234	0	0	0	245	0	0	1336	0	0	0	0	0	0	0	0	0
30937	0	0	0	0	19	0	0	163	1	124	7	0	0	0	0	0	0	0	58	0	0	0	834	84	151	0	0	0	306	1487	1341	0	0	0	200	0	0	0	0	0	75	0	0	0	0	0	0	0	0
30939	0	0	0	0	0	292	8	232	147	113	88	127	0	0	233	0	0	0	373	0	0	0	0	4	2874	0	1	274	0	0	2387	0	0	0	144	0	1261	0	0	139	48	0	0	0	0	0	0	0	0
30941	0	0	0	0	0	0	0	0	5	80	12	0	0	0	11	0	0	0	9	0	0	0	91	0	0	0	0	0	0	0	22	0	15	0	0	0	0	0	0	8	0	0	0	0	0	0	0	0	0
30943	0	0	0	0	0	0	0	0	0	0	0	0	0	0	0	0	0	0	0	0	0	0	0	0	0	0	0	0	0	393	0	0	0	0	0	0	0	0	0	0	0	0	0	0	0	0	0	0	0
30945	0	0	0	19	0	0	0	0	0	0	0	0	0	0	0	0	0	0	0	0	0	0	0	0	0	0	0	0	0	0	0	0	0	53	0	0	0	0	0	0	0	0	0	0	0	0	0	0	0
30947	0	0	0	0	0	0	0	0	0	7	0	0	0	0	10	0	0	0	0	0	0	0	0	0	0	0	0	0	0	22	0	0	0	0	0	0	29	0	0	0	0	0	0	0	0	0	0	0	0
31531	0	0	0	0	0	0	0	0	0	0	0	0	0	0	0	0	0	0	0	0	0	0	0	0	0	0	0	0	0	0	0	0	0	0	0	0	0	0	0	0	0	0	0	0	0	0	0	0	0
31537	0	0	0	0	110	0	0	0	0	261	96	0	0	0	341	0	0	0	381	0	0	0	48	45	0	0	0	0	0	0	714	0	0	0	0	0	360	0	0	0	0	0	0	0	0	0	0	0	0
31539	0	0	0	0	142	0	0	0	4	71	142	0	0	0	71	0	0	0	239	0	0	0	0	0	0	0	0	0	0	0	0	0	0	0	18	0	267	0	0	0	0	0	0	0	0	0	0	0	0
31541	0	0	0	0	0	0	0	0	0	65	0	0	0	0	0	0	0	0	0	0	0	0	0	0	0	0	0	0	0	0	0	0	0	0	0	0	0	0	0	0	0	0	0	0	0	0	0	0	0
31543	0	0	0	0	3019	0	0	0	59	1269	0	0	100	0	2163	0	0	0	3088	0	0	0	0	0	1186	0	0	0	0	0	0	0	0	0	208	0	115	0	0	0	0	8	0	0	0	0	0	0	0
31545	0	0	0	0	2429	0	0	0	29	1132	0	0	10	0	1216	0	0	0	2013	0	0	0	0	0	582	0	0	0	0	0	0	0	0	0	154	0	74	0	0	0	0	0	0	0	3	0	0	0	0
31667	0	0	0	0	4	0	0	0	0	216	0	0	0	0	0	256	0	22	0	0	0	0	0	6	0	0	0	0	1497	2628	0	0	0	0	0	0	0	0	0	0	0	0	1	0	0	0	0	0	0
31669	0	0	0	0	0	0	0	0	0	14	0	0	0	0	0	0	0	0	109	0	0	0	0	0	0	0	0	0	0	36	0	0	0	110	0	0	0	0	0	0	0	0	0	0	0	0	0	0	0
31671	0	0	0	0	0	0	0	0	0	723	0	0	0	0	0	0	0	0	0	0	0	0	0	436	6368	0	0	0	0	0	0	66	0	21	0	0	0	0	0	0	0	0	0	0	0	0	0	0	0
31673	0	0	0	1	29	0	0	0	0	0	0	0	0	0	0	0	0	0	0	0	0	0	0	0	0	0	0	0	0	104	0	0	0	0	0	0	0	0	2992	0	2	448	0	0	0	0	2000	0	0
31675	0	0	0	0	45	0	0	0	0	0	0	0	0	0	2	0	0	0	3	0	0	0	7	0	4	0	0	0	0	16	0	0	0	0	0	0	0	0	127	0	0	13	0	0	0	0	228	0	0
31677	0	0	0	0	0	0	0	0	0	110	36	0	0	0	0	0	0	0	0	0	0	0	118	0	56	0	0	0	0	385	100	0	0	0	0	0	0	0	0	99	0	0	0	0	0	0	0	0	0
31679	0	0	0	0	7906	0	0	0	0	1455	0	0	0	0	0	0	0	21	0	0	0	0	0	0	0	0	0	0	0	0	0	0	0	0	0	0	0	0	0	0	0	0	0	0	0	0	0	0	0
31683	0	0	0	0	0	0	0	0	0	0	0	0	0	0	0	0	0	0	0	0	1	0	0	0	0	0	0	0	0	1	0	0	0	0	0	0	0	0	0	0	0	0	0	0	0	0	0	0	0
32111	2	0	0	0	0	0	0	0	0	0	0	0	0	0	0	0	0	0	0	0	0	0	0	0	0	0	0	0	0	0	0	0	0	0	0	0	0	0	0	0	0	0	0	0	0	0	0	0	0
32115	0	0	0	0	0	0	0	0	0	3	0	0	0	0	0	0	0	3	0	0	0	0	11	0	9	0	0	0	0	0	0	0	0	0	80	0	612	0	0	0	9	0	0	0	0	0	0	0	0
32117	0	0	0	0	21	0	0	0	0	0	0	0	0	0	6	0	0	0	0	0	0	0	12	0	0	3	0	0	4	3	0	0	4	0	0	0	0	0	0	0	1	0	0	0	8	2	0	0	0
32376	0	0	0	0	0	0	0	0	0	204	89	0	0	0	0	0	0	7	0	0	0	0	179	0	171	37	0	0	0	430	248	0	0	0	0	0	0	0	0	57	0	0	0	0	0	0	0	0	0
32388	0	0	0	0	0	0	0	0	0	0	2	0	0	0	0	0	0	0	0	0	0	0	9	0	10	0	0	0	0	12	0	0	0	0	0	0	0	0	0	0	0	0	0	0	0	0	0	0	0
32513	0	0	0	0	0	0	0	34	0	0	0	0	0	0	0	0	0	0	0	0	0	0	0	0	0	0	0	11	0	129	130	0	0	0	0	0	0	0	0	0	0	0	0	1	0	0	0	0	0
32515	0	0	0	0	0	0	0	0	0	0	0	0	0	0	0	0	0	0	0	0	0	0	2360	0	0	0	0	0	0	0	0	0	0	0	0	0	0	0	0	0	0	0	0	0	0	0	0	0	0
32517	0	0	0	0	0	0	0	0	0	0	0	0	0	0	0	0	0	0	0	0	0	0	0	0	0	0	0	0	0	0	0	0	0	0	0	0	10	0	0	0	0	0	0	0	0	0	0	0	0
32527	0	0	0	0	4	0	0	0	0	0	0	0	0	0	0	0	0	0	0	0	0	0	0	0	0	0	0	0	0	0	0	0	0	0	0	0	0	0	0	0	0	0	0	0	0	0	0	0	0
32766	0	0	0	0	0	0	0	0	0	252	0	0	0	0	0	0	0	0	0	0	0	0	0	0	6017	0	0	0	0	39	0	0	0	64	0	0	0	0	0	0	0	0	0	0	0	0	0	0	0
32768	0	0	0	0	10354	0	0	0	0	1677	0	0	0	0	0	0	0	39	0	0	0	0	0	6	0	0	0	0	0	0	0	0	0	0	0	0	0	0	0	0	0	0	0	0	0	0	0	0	0
32778	0	0	0	0	0	0	0	0	0	1	0	0	0	0	0	0	0	0	0	0	0	0	0	0	6	0	0	0	0	13	0	0	0	0	0	0	0	27	0	0	0	0	0	0	0	0	0	0	0
33086	0	0	0	0	270	0	0	0	0	39	66	0	0	0	0	0	0	0	0	0	0	0	0	0	0	0	0	35	0	93	0	0	0	0	0	0	38	0	0	0	0	0	0	0	0	0	0	0	0
33088	0	0	0	0	482	0	0	37	0	18	7	0	0	0	25	0	0	0	26	0	0	0	95	0	0	33	0	0	14	26	6	0	12	0	14	0	15	0	231	0	7	183	0	0	133	76	32	0	319
33090	0	0	0	0	3	95	0	0	0	0	214	0	0	0	71	0	0	0	22	0	0	0	1141	0	0	0	0	0	0	0	337	0	137	0	0	0	115	0	0	188	0	0	0	0	0	0	0	0	0
33094	0	0	0	0	9448	190	0	101	0	893	0	0	0	0	0	0	0	18	0	0	0	0	0	0	0	0	0	35	1612	0	0	0	0	86	0	0	0	0	0	76	0	0	0	0	1	0	0	0	0
33096	0	0	0	0	0	0	0	0	0	0	0	0	0	0	0	0	0	0	0	0	0	0	0	0	0	0	0	0	0	0	0	0	0	0	0	0	0	0	0	0	0	0	0	0	0	0	0	0	0
33223	0	0	0	0	3098	92	0	182	38	31	286	0	0	0	76	0	0	0	957	0	0	0	160	0	250	0	0	0	0	2	1295	0	103	0	56	0	341	0	0	130	0	0	0	0	0	0	0	0	0
33225	0	0	0	0	7598	0	0	4	0	1048	0	0	0	0	0	198	0	0	0	0	0	0	7	0	0	0	0	0	1414	1589	0	0	0	0	0	0	0	0	0	0	0	0	0	0	0	0	0	0	0
33227	0	0	0	0	0	0	0	0	0	0	0	0	0	0	0	0	0	0	0	0	0	0	2	0	0	0	0	0	0	0	0	0	0	0	0	0	0	0	0	0	1	0	0	0	4	0	0	0	0
33229	0	0	0	0	1	0	0	0	0	0	0	0	0	0	13	0	0	0	0	0	0	0	3	0	0	0	0	0	0	0	0	0	0	0	0	0	0	0	0	0	4	0	0	0	11	0	0	0	0
33231	0	0	0	0	0	0	0	0	0	596	69	0	0	0	283	0	0	0	72	0	0	0	238	10	0	0	0	0	228	0	18	0	0	0	0	0	174	0	0	0	0	0	0	0	0	0	0	0	0
33233	0	229	0	0	0	6	0	0	0	301	15	0	0	185	71	0	0	4	154	0	0	0	175	0	0	0	0	0	146	0	165	0	0	0	0	0	317	0	10	0	0	0	0	0	12	0	0	6	0
33235	0	0	0	0	1	4	0	0	0	0	0	0	0	0	0	0	0	0	0	0	0	0	110	0	0	0	0	0	0	0	0	0	0	0	0	0	0	0	0	0	0	0	0	0	0	0	0	0	0
33237	0	0	0	0	0	0	0	0	0	0	0	0	0	0	0	0	0	0	0	0	0	0	0	0	0	0	0	0	0	0	0	0	0	0	0	0	0	0	0	0	0	0	0	0	0	0	0	0	0
33285	0	0	0	0	0	0	0	298	2	982	9	4	0	0	37	0	0	0	269	0	0	0	372	7	189	0	0	5	0	6618	506	0	13	0	57	0	15	0	0	104	0	0	0	0	1	0	0	0	0
33287	0	0	0	0	0	0	0	332	2	1125	28	9	0	0	26	0	0	0	32	0	0	0	487	0	129	0	0	10	0	3017	338	0	1	0	23	0	23	0	0	51	0	0	0	0	1	0	0	0	0
33289	0	0	0	0	0	0	0	0	0	0	0	0	0	0	0	0	0	0	2	0	0	6	0	0	0	7	0	0	0	0	0	0	0	0	0	0	0	0	0	0	0	0	0	0	0	0	0	0	0
33291	0	0	0	0	34	0	8	36	0	0	21	0	0	0	10	0	0	0	43	0	0	0	0	0	0	83	0	0	0	0	0	0	0	0	0	0	28	0	0	0	2	0	0	0	13	0	0	0	0
33293	0	0	0	0	11594	0	0	0	0	3179	73	0	0	0	104	0	0	0	78	0	0	0	1018	0	43	0	0	0	0	0	1381	0	0	0	0	0	45	0	0	0	0	0	0	0	0	0	0	0	0
33295	0	0	0	0	13609	0	0	6	0	4013	103	0	0	0	165	0	0	0	101	0	0	0	1050	0	40	0	0	0	0	0	1335	0	0	0	0	0	97	0	0	0	0	0	0	0	0	0	0	0	0
33297	0	0	0	0	1955	29	0	90	30	14	143	0	0	0	78	0	0	0	289	0	0	0	133	0	190	0	0	0	0	2	598	0	21	0	42	0	284	0	0	70	0	0	0	0	0	0	0	0	0
33299	0	0	0	0	0	0	0	0	0	0	0	0	0	0	0	0	0	0	0	0	0	0	0	0	0	0	0	0	0	0	0	0	0	0	0	0	0	0	0	0	0	0	0	0	0	0	0	0	0
[truncated: 136 more columns]
