# Supplementary material for: A Bioinformatics Tool for Identifying Intratumoral Microbes from the ORIEN Dataset
Source: Cancer Res Commun. 2024 Feb 5;4(2):293–302. doi: 10.1158/2767-9764.CRC-23-0213 (PMC10840455; doi:10.1158/2767-9764.CRC-23-0213)
Supplement: Supplementary Table 6 — Metabolomics data from colorectal cancer samples. [file crc-23-0213-s07.xlsx]

## Sheet: sheet 1
Table S6. Metabolomics data from colorectal cancer samples
Name	CRC-28	CRC-27	CRC-26	CRC-25	CRC-24	CRC-23	CRC-22	CRC-21	CRC-20	CRC-19	CRC-18	CRC-17	CRC-16	CRC-15	CRC-14	CRC-13	CRC-11	CRC-10	CRC-9	CRC-8	CRC-7	CRC-6	CRC-5	CRC-4	CRC-3	CRC-2	CRC-1
Group	Early onset	Late onset	Late onset	Early onset	Early onset	Early onset	Early onset	Late onset	Late onset	Early onset	Late onset	Late onset	Late onset	Early onset	Late onset	Early onset	Late onset	Late onset	Early onset	Late onset	Late onset	Late onset	Late onset	Early onset	Early onset	Late onset	Late onset
(1S,3R,5E,7Z,14xi)-9,10-Secocholesta-5,7,10-triene-1,3,25-triol	1.89623e+06	1.89679e+06	1.03674e+06	1.33104e+06	1.29775e+06	4.76993e+06	357870	5.83194e+06	1.64621e+06	921890	1.83016e+06	1.03479e+06	306915	696635	1.22689e+06	1.21665e+06	1.8784e+06	1.21827e+06	1.0402e+06	1.23715e+06	1.02377e+06	618466	445579	1.94032e+06	3.7008e+06	2.85499e+06	3.72095e+06
(2-Dodecen-1-yl)succinic anhydride	954815	612205	802149	2.00448e+06	936804	846140	497012	3.36868e+06	1.39763e+06	587767	376757	746053	537758	448311	432844	1.09212e+06	732282	558432	886624	666278	563896	685267	1.02118e+06	724405	1.01544e+06	409928	639578
(3R,5S)-1-Pyrroline-3-hydroxy-5-carboxylic acid	414762	32843.1	51622.4	32944.3	23683.8	27520.9	56909.6	28068.9	33082.4	67553.1	287293	91292.4	28982.7	28607.3	99403	34838.4	73562.3	28600.4	28188.4	43515.6	30515.7	41526.6	43410.1	39724.8	169728	36095.8	45564.1
(E)-2-Methylglutaconic acid	1.6212e+06	1.85488e+06	672522	2.88719e+06	5.20437e+06	3.26704e+06	2.6069e+06	1.19447e+06	3.17316e+06	3.01195e+06	3.89799e+06	2.80019e+06	2.80399e+06	8.15897e+06	2.01261e+06	1.8533e+06	2.97941e+06	3.35311e+06	4.02649e+06	2.86256e+06	4.66245e+06	2.59284e+06	1.07214e+06	2.7013e+06	4.41305e+06	2.03348e+06	2.24349e+06
15S-Hydroxyeicosatrienoic acid	1.03969e+06	895749	1.2063e+07	6.49543e+06	2.01552e+07	9.72317e+06	966047	1.66539e+06	5.08727e+06	479785	1.53583e+06	1.64491e+06	5.11797e+06	1.38997e+06	3.33562e+06	3.86974e+06	1.16007e+06	1.01287e+06	8.34939e+06	997230	2.82436e+06	663241	9.53451e+06	1.06524e+06	1.2801e+06	1.03045e+06	7.16497e+06
1-Tetradecylamine	7.72411e+06	6.70265e+06	8.92631e+06	9.12872e+06	5.56054e+06	1.0524e+07	9.3649e+06	8.83134e+06	7.44797e+06	5.80526e+06	8.57266e+06	7.66733e+06	7.44858e+06	8.61254e+06	5.26437e+06	1.08904e+07	4.26199e+06	1.16047e+07	1.10383e+07	7.4308e+06	8.03288e+06	7.40932e+06	5.38437e+06	9.49686e+06	5.09933e+06	8.49433e+06	9.1714e+06
2-Amino-4-methylpyrimidine	1.46867e+08	1.03881e+08	9.66304e+07	104881636	4.72925e+07	1.12053e+08	1.06331e+08	8.97141e+07	122757542	9.64842e+07	1.26652e+08	1.01687e+08	5.16489e+07	7.53382e+07	9.62176e+07	9.98597e+07	6.90137e+07	6.72769e+07	1.27556e+08	1.15685e+08	8.24855e+07	8.59943e+07	1.06532e+08	1.27591e+08	1.13327e+08	9.02086e+07	1.2096e+08
2-Hydroxybutanoic acid	193566	190498	152183	192984	188874	190732	178659	174044	201556	193684	337950	174144	193418	168815	202866	205159	187227	194176	184420	196307	189641	221383	196482	183584	197068	143089	180945
2-Methylbutyrylglycine	332299	724498	574663	421599	835402	610233	348812	884712	1.28778e+06	67070.8	191631	787377	371816	782006	1.97945e+06	1.81029e+06	89736.6	1.6744e+06	791617	205911	761768	686347	1.02962e+06	415329	191652	253141	945175
3-Deoxy-D-glycero-D-galacto-2-nonulosonic Acid	2.72968e+06	6.64904e+06	1.34275e+07	3.53981e+06	3.61327e+06	242141	281374	4.40434e+06	286561	1.66433e+06	2.86905e+06	2.04758e+06	1.51341e+06	2.63741e+06	9.50632e+06	1.07361e+07	8.61628e+06	2.61002e+06	1.35777e+07	2.48617e+07	254984	287431	2.86445e+06	2.76628e+07	281654	227886	3.37482e+06
3-Methylhistamine	5.437e+06	8.70933e+06	6.96119e+06	9.78374e+06	9.27475e+06	7.39164e+06	1.84682e+07	770673	2.97232e+06	1.94699e+06	759262	5.70119e+06	551843	2.09534e+06	6.52973e+06	7.23615e+06	2.00009e+06	4.92633e+06	422273	7.75471e+06	403079	833264	1.06279e+07	6.78639e+06	2.47456e+06	4.12592e+06	3.38669e+06
3-Methylhistidine	2.389e+08	3.78417e+08	2.82213e+08	4.89016e+08	393286348	3.52072e+08	7.65568e+08	4.25783e+07	1.18052e+08	8.69796e+07	6.1756e+07	2.60723e+08	2.98722e+07	1.17418e+08	3.72129e+08	3.37151e+08	1.17723e+08	244679032	2.08014e+07	2.59444e+08	2.94059e+07	4.18453e+07	4.18616e+08	2.96241e+08	1.3491e+08	1.84574e+08	1.56152e+08
4,6-Quinolinediol	312923	497346	330432	309415	440429	475070	349605	246917	4.07794e+06	311962	457190	607022	1.53573e+06	417263	502891	363828	417256	1.16363e+06	403086	362500	524163	554978	446150	375370	594612	361553	584385
4-[(3-Aminopropyl)amino]butanoic acid	5.62217e+07	6.78777e+07	2.84962e+07	1.00327e+08	8.02389e+07	6.25501e+07	7.87395e+07	5.66752e+07	7.71786e+07	2.62658e+07	2.34901e+07	8.50425e+07	2.59926e+07	1.14703e+08	1.54344e+08	1.48474e+08	3.3431e+07	3.2878e+07	6.33792e+07	2.32409e+07	8.4163e+07	6.73526e+07	5.35946e+07	2.37044e+07	2.8291e+07	8.68713e+07	6.31384e+07
4-Indolecarbaldehyde	6.06427e+07	4.73086e+07	3.93857e+07	3.10418e+07	9.36679e+06	2.90623e+07	4.18113e+07	3.43362e+07	7.88932e+06	4.4442e+07	5.64777e+07	3.60488e+07	3.00013e+07	3.7697e+07	14335643	3.04424e+07	4.97782e+07	1.80867e+07	2.713e+07	5.78667e+07	4.90858e+07	4.14231e+07	3.38291e+07	6.36103e+07	4.17321e+07	2.92302e+07	3.69131e+07
4-Morpholinylacetic acid	4.02734e+07	2.57929e+06	1.39223e+07	1.61611e+07	5.03347e+06	6.31901e+06	2.85838e+06	8.86657e+06	1.45385e+06	2.44941e+06	4.32824e+06	3.84695e+06	3.32212e+07	2.06418e+06	5.31937e+07	4.49578e+07	1.80907e+06	4.73025e+06	1.96023e+06	9.26776e+07	1.67352e+06	9.19998e+07	1.9172e+06	4.10261e+06	1.39463e+06	1.52381e+07	3.88082e+07
6-Methylnicotinamide	2.02866e+06	2.33878e+06	2.32264e+06	810450	596337	2.20252e+06	1.80023e+06	1.71353e+06	8.09635e+06	4.77614e+06	2.1181e+07	2.48542e+06	993419	1.11327e+06	2.06566e+06	1.21965e+06	2.07634e+06	4.67521e+06	1.26575e+06	9.82888e+06	2.13991e+06	3.9203e+06	7.48671e+06	2.19864e+06	2.17517e+06	3.40666e+06	5.32811e+06
7,8-Dihydrobiopterin	165068146	1.71509e+08	1.71359e+08	1.40995e+08	2.02558e+08	2.08205e+08	1.58885e+08	184056296	9.8193e+07	1.9087e+08	1.96756e+08	1.41082e+07	1.64169e+08	1.07365e+07	1.98022e+08	1.37439e+08	1.72624e+08	1.28981e+08	1.22983e+08	1.57119e+08	1.95677e+08	1.18751e+08	8.03574e+07	1.15138e+08	1.89414e+08	1.53321e+08	1.4187e+08
Acetyl-L-carnitine	1.87174e+08	209284772	1.99586e+08	2.46268e+08	3.01761e+08	200393702	1.46274e+08	203491990	6.83775e+08	1.55899e+08	221675202	4.4501e+08	2.23859e+08	1.89643e+08	3.70364e+08	2.25531e+08	2.0703e+08	3.78665e+08	3.44214e+08	2.67414e+08	2.75162e+08	2.80767e+08	1.96282e+08	2.76228e+08	1.45003e+08	1.79234e+08	2.81749e+08
Adenosine Cyclophosphate	6504.38	5479.99	5715.77	5632.22	5374.88	5622.57	5862.45	5978.25	5182.27	5919.94	6306.87	5660.56	5729.71	5964.01	5774.76	6179.45	6670.29	7381.41	5594.7	6245.64	6442.22	6548.45	6080.63	7151.85	6659.57	6415.38	6510.81
alpha-Ketoadipic acid	8.64702e+06	7.83088e+06	1.42528e+07	7.93297e+06	1.78688e+06	1.47206e+06	8.76693e+06	1.76149e+07	1.26017e+07	2.20488e+06	973134	2.63125e+06	1.01085e+07	1.82691e+06	1.58668e+07	1.39579e+07	3.39861e+06	7.47674e+06	8.35857e+06	3.24702e+06	3.35715e+06	1.63505e+07	2.27798e+07	4.93476e+06	4.14225e+06	2.28625e+06	1.09374e+07
Arginine	1.62422e+08	1060667713	4.2317e+08	1258346807	4.6718e+08	8.84093e+08	1.28446e+08	5.89997e+08	4.45454e+08	2.90994e+08	8.49228e+08	8.54662e+08	1210481921	1123942118	1224878272	1.37701e+08	1622505925	9.42796e+08	7.67352e+08	1580223377	1286461228	1283427695	158587469	4.9342e+08	1272342972	8.99887e+08	6.99098e+08
Aspartic acid	1.042e+07	5.07801e+06	8.08719e+06	2.30973e+07	6.62638e+06	6.15685e+06	9.83157e+06	7.83324e+06	6.3287e+06	6.9583e+06	5.90484e+06	7.71919e+06	1.45727e+07	3.92251e+06	1.74581e+07	1.72041e+07	6.85178e+06	6.70025e+06	1.66597e+07	7.02802e+06	9.98264e+06	1.21183e+07	2.98521e+07	6.14552e+06	8.15007e+06	4.70682e+06	1.39682e+07
Benzoate ion	1.99977e+07	1.47938e+07	1.59883e+07	2.19918e+07	8.03994e+06	2.06035e+07	1.38231e+07	1.67604e+07	1.48511e+07	1.51227e+07	2.32176e+07	1.14667e+07	1.47462e+07	1.04119e+07	1.67977e+07	1.33373e+07	1.59255e+07	1.50088e+07	2.43601e+07	1.67301e+07	2.17658e+07	2.39374e+07	1.62324e+07	4.02751e+07	2.0676e+07	1.1989e+07	2.26035e+07
Betaine	8.74658e+08	9.37317e+08	9.88274e+08	1397242054	9.14418e+08	1541985750	7.68699e+08	1143621431	1857941864	1053331511	1160617458	1236030529	6.42155e+08	1558146019	1109191839	1554415391	6.7132e+08	1346053821	7.94927e+08	1155578736	1274009905	1995937908	6.24558e+08	2.13201e+08	1350467191	8.61532e+08	1185742233
Biotin	257313	226471	182856	203534	258377	184775	361537	274489	282122	137938	229907	235731	326171	167620	512807	434723	211864	321460	196264	274745	248859	176199	313171	156399	109091	82158.9	227146
Bis(2-ethylhexyl) amine	2.96592e+06	3.06653e+06	2.88424e+06	3.60253e+06	1.34631e+06	3.52105e+06	3.93473e+06	2.59056e+06	2.19516e+06	2.38704e+06	2.50583e+06	3.13297e+06	2.65453e+06	2.31231e+06	2.84955e+06	3.14622e+06	1.92841e+06	4.31838e+06	4.91343e+06	3.18081e+06	4.15378e+06	3.50276e+06	4.51465e+06	5.42975e+06	3.23635e+06	3.23055e+06	2.74443e+06
Chloroxine	10490.9	4787.87	4903.33	3836.42	4126.23	5753.93	6299.62	6627.64	6736.89	4085.9	5190.25	5529.99	4051.64	7087.66	3815.49	5693.65	5671.09	5108.03	3823.48	3771.05	4041.41	4171.89	11116.2	8381.27	8742.5	7694.25	5625.91
Cholic acid	1.26176e+06	1.73827e+06	925948	458959	888529	2.72397e+06	297894	2.0063e+06	1.12867e+06	340553	846919	523987	402137	230507	1.16131e+06	1.12689e+06	1.06799e+06	688909	927018	667600	716435	233202	913549	1.04997e+06	3.97067e+06	1.9562e+06	3.15369e+06
Cortisol	1.60111e+06	491429	1.65421e+06	1.46008e+06	432174	1.90574e+06	411702	924576	2.04821e+06	1.58265e+06	885080	648786	1.88348e+06	1.04605e+06	429451	439115	906887	1.75614e+06	1.82853e+06	956084	3.16121e+06	1.68651e+06	622200	648978	603783	1.00333e+06	1.81581e+06
Creatinine	1487019224	1173709384	2205578731	1276251543	915237126	7.28238e+08	1364551218	1057257166	1612246028	1020680192	1078698786	2562256516	4.55068e+08	888697551	1600346043	2645147120	1198861524	1096294831	9.18006e+08	1397304637	926210156	1697317755	2631003272	1163125956	8.92757e+08	5.08206e+08	2638137170
Cytidine	2.19247e+08	2.21521e+08	2.30675e+08	164793018	1.76501e+08	2.05992e+08	2.23848e+08	2.34492e+08	2.35707e+08	1.88231e+08	166953806	1.60653e+08	194675262	1.92669e+08	1.82346e+08	1.72797e+08	2.12516e+08	2.02687e+08	250088334	192867500	2.16031e+08	2.35722e+08	188635408	2.06378e+08	2.71947e+08	305166453	2.37151e+08
Cytosine	2.01569e+06	2.19226e+06	5.3336e+06	2.84651e+06	6.93981e+06	2.34341e+06	2.97127e+06	3.75524e+06	5.98535e+06	1.9026e+06	2.15871e+06	6.57189e+06	7.66105e+06	3.13405e+06	3.83326e+06	4.13992e+06	1.96724e+06	6.43755e+06	2.39422e+06	1.96242e+06	5.47475e+06	1.99954e+06	4.1069e+06	1.78814e+06	2.44224e+06	857071	2.50026e+06
Deoxycholic acid	93018.3	89071.8	84106.4	80187.1	97816.8	72988.1	82622.9	145478	90253.3	77437.9	73937.7	77287.8	77318.8	86935.1	79823	83034.4	77705.3	81096.3	79601.6	93509.7	67381.4	91245.4	78774.9	76312.4	92590	78161.9	77316.9
Dihydrothymine	1.80698e+06	614995	3.43438e+06	564271	1.04605e+07	3.59339e+06	2.97297e+06	2.41764e+06	1.74857e+07	582250	3.09941e+06	8.60426e+06	7.87014e+06	1.54779e+06	1.14526e+06	1.06087e+06	1.08591e+06	8.32426e+06	2.93237e+06	732208	2.68044e+07	5.84952e+06	8.72863e+06	1.87351e+06	4.59725e+06	564694	1.04655e+07
Dihydroxyindole	175245	134862	353497	132361	282646	347664	260074	199292	708523	111913	357322	446892	436725	188520	167192	225330	104037	198294	201146	374629	255594	341989	295074	225027	165386	115947	523369
Diphosphate	893747	881241	788910	447238	677601	462642	757651	930890	1.03448e+06	569913	424589	775738	610173	883207	578909	459694	509962	709453	910742	314095	656575	541439	673065	309177	577960	297276	542503
Docosahexaenoic acid	235449	861209	228015	602367	760014	180565	467813	211645	4.14066e+06	774734	240605	769265	448826	454114	132288	171365	542346	758417	271792	507746	493437	545823	929919	641735	363924	438841	657809
Dopaquinone	460134	1.15324e+06	402216	508513	699658	908556	2.72063e+06	377798	4.23914e+07	559944	510041	458986	549113	695110	606224	708533	682071	552129	432371	1.43731e+06	586740	327469	775863	1.97242e+06	585798	544450	912626
Eicosapentaenoic acid	1.23765e+06	1.24924e+06	1.90473e+06	3.07817e+06	1.13453e+06	1.11466e+06	5.08e+06	2.1808e+06	1.45769e+06	1.81399e+06	845661	1.33877e+06	3.91631e+06	719116	2.11591e+06	2.08936e+06	968167	2.62292e+06	2.38846e+06	1.30277e+06	1.92586e+06	2.92805e+06	2.93699e+06	1.55347e+06	1.38464e+06	1.07885e+06	5.96445e+06
Erucamide	1.57988e+06	5.57666e+06	4.7459e+06	202894	1.31218e+06	361449	2.08305e+06	6.31855e+06	1.39927e+08	1.13653e+06	1.6495e+07	249681	2.89267e+06	1.20684e+06	1.94835e+06	1.07221e+07	357862	8.84715e+06	6.62139e+06	534869	9.87663e+06	768547	5.33757e+06	1.52175e+06	164899	1.87608e+07	1.66652e+07
Erythro-sphingosine 1-phosphate	7.23124e+06	4.92295e+06	3.32088e+06	5.95132e+06	4.54592e+06	6.54684e+06	6.98046e+06	3.19137e+06	1.26517e+07	6.92505e+06	6.2016e+06	6.09098e+06	6.44956e+06	6.48921e+06	8.18316e+06	7.56241e+06	7.13117e+06	7.20124e+06	4.84063e+06	6.95787e+06	4.12104e+06	9.6832e+06	6.05967e+06	5.62798e+06	7.2354e+06	4.39202e+06	4.71935e+06
ethyl 4-amino-2-(methylsulfanyl)-1,3-thiazole-5-carboxylate	3.12114e+07	3.01617e+07	2.55024e+07	5.46857e+07	9.19659e+07	4.9625e+07	5.25741e+07	2.59528e+07	5.92115e+07	4.67718e+07	5.87257e+07	3.00954e+07	5.91068e+07	1.31876e+08	3.53114e+07	3.60261e+07	5.23259e+07	4.87966e+07	7.6306e+07	50724189	9.7782e+07	4.34712e+07	1.93611e+07	5.66684e+07	7.95648e+07	2.61886e+07	3.70304e+07
Fructoselysine	2.74975e+06	3.07955e+06	2.05673e+06	1.58341e+06	4.95304e+06	2.447e+06	2.53093e+06	3.0117e+06	2.37235e+06	2.27791e+06	7.19298e+06	6.55522e+06	2.77505e+06	2.261e+06	6.31482e+06	5.17466e+06	5.39012e+06	3.88769e+06	8.99305e+06	3.69012e+06	4.20698e+06	5.9631e+06	4.16584e+06	6.49795e+06	5.52316e+06	2.39283e+06	3.44458e+06
Gluconic acid	1.01136e+06	2.09421e+06	2.23925e+06	1.52853e+06	2.37864e+06	61082.3	117658	793682	1.27707e+06	703195	2.96219e+06	794662	475330	825975	6.60037e+06	5.99741e+06	2.65292e+06	2.41237e+06	3.84766e+06	6.04063e+06	110388	108435	1.38385e+06	3.43293e+06	109468	87726.5	2.50424e+06
Glucosamine	359839	557091	716818	734962	1.20804e+06	467067	697292	488797	2.25952e+06	529533	998028	829390	1.32701e+06	669091	1.94712e+06	1.88155e+06	578950	1.12051e+06	914901	894135	1.42463e+06	961445	1.57779e+06	604814	590126	445042	1.45659e+06
Glucosamine-6-phosphate	838696	876273	360156	1.39344e+06	1.20724e+06	774759	1.19356e+06	383697	2.32347e+06	853920	1.07587e+06	1.34565e+06	3.4087e+06	990729	2.44742e+06	2.7916e+06	891782	1.56704e+06	1.33936e+06	999929	3.13509e+06	2.09689e+06	2.98464e+06	1.65349e+06	1.12959e+06	466659	1.34963e+06
Glutamic acid	5.56863e+07	3.25791e+07	5.0384e+07	8.00896e+07	3.83762e+07	3.3091e+07	5.41265e+07	3.55706e+07	4.18482e+07	2.58481e+07	3.21149e+07	4.95265e+07	5.77112e+07	3.14407e+07	5.76686e+07	7.02128e+07	2.72031e+07	3.03035e+07	2.94862e+07	1.18526e+07	3.67401e+07	9.09026e+06	1.43664e+08	5.51359e+07	5.9217e+07	2.47659e+07	5.31399e+07
Glycocholic acid	2.8038e+06	531004	1.15985e+06	1.00196e+06	1.19794e+06	4.02363e+06	501803	840415	1.37842e+07	530269	3.38127e+06	805134	2.29271e+06	3.20751e+06	4.00802e+06	4.21219e+06	453179	545472	1.84645e+06	2.09428e+06	1.01809e+06	2.52371e+06	582317	1.79665e+06	409504	811631	1.37834e+06
Hippuric acid	395054	102080	1.19823e+06	225776	447483	121167	83014.6	444699	1.88681e+06	78994.7	178636	1.14444e+06	861729	417874	2.33203e+06	2.07321e+06	85473.4	4.16823e+06	2.62383e+06	1.29254e+06	353298	963989	6.0813e+06	1.349e+06	765327	68933.8	451946
Homoserine	3.37011e+06	1.82303e+06	4.46841e+06	5.5639e+06	1.12845e+06	3.50363e+06	3.33545e+06	6.57314e+06	928891	2.40615e+06	1.43189e+06	1.55133e+06	1.92068e+06	2.41997e+06	3.363e+06	2.43205e+06	2.76074e+06	1.77353e+06	2.57787e+06	4.33208e+06	2.50378e+06	2.8895e+06	4.27086e+06	2.93105e+06	2.34927e+06	3.23022e+06	4.45737e+06
Hypoxanthine	1476228931	1303000278	1855424040	6.50971e+08	7.84795e+07	7.17245e+07	1008169158	1481496750	1954992850	1.27483e+08	8.56627e+07	4.5714e+08	1902715147	9.88982e+07	1634910904	1161686068	2.12661e+08	1257670497	1256702279	1.02126e+08	1.93195e+08	5.50152e+08	1963234564	392073933	2.48404e+08	1.05182e+08	1552544508
Inosine	1.25246e+08	1.20659e+08	1.13999e+08	2.26093e+07	3.22247e+06	2.07484e+06	4.26262e+07	1.0453e+08	1.6841e+08	3.95289e+06	3.498e+06	1.76595e+06	8.72909e+07	2.17763e+06	5.76398e+07	8.19996e+07	6.7097e+06	9.6513e+07	1.13114e+08	1.99669e+06	1.38779e+07	1.25747e+08	5.6611e+07	5.87842e+06	4.72212e+06	4.98062e+06	1.42299e+08
Isoleucine	2.68366e+08	2.02146e+08	1.44521e+08	2.61545e+08	1.91537e+08	1.85656e+08	3.06443e+08	2.69058e+08	1.92292e+08	178254584	3.00858e+08	2.54689e+08	2.01997e+08	2.25102e+08	3.24081e+08	3.10408e+08	2.27527e+08	1.99952e+08	2.24405e+08	2.98154e+08	2.69757e+08	414545311	3.51813e+08	7.26773e+08	3.04311e+08	1.53796e+08	2.09421e+08
Kaempferol	94021.4	109226	79277.1	113190	101757	103524	95552.5	92774.7	110757	99560.5	98096.7	102258	115293	114266	85437.1	117976	93862.2	106752	103446	83705.2	115140	95775.8	87972.7	130868	95127.5	85730.5	83641.5
Kynurenate	780402	706455	518688	891542	421659	953664	1.00227e+06	740105	1.32775e+06	732738	1.02079e+06	1.07224e+06	656261	862433	467113	439994	479281	919599	650239	1.48885e+06	1.21987e+06	897801	818427	1.499e+06	1.23428e+06	624777	1.12051e+06
Leucine	518805	490120	172893	334556	259167	353782	426201	390857	247251	624644	463278	1.16979e+06	444192	320388	886504	648004	542797	307283	499903	334578	534810	684653	241392	693227	811942	693480	334068
Linoleic acid	2.83627e+08	2407913971	2279973233	9.19506e+08	1838567411	6.55397e+08	9.06899e+08	2.77681e+08	1822127562	3.97523e+08	4.40595e+08	6.27238e+08	1325723332	5.26887e+08	1026267868	921554940	3.46734e+08	4.58825e+08	3725640688	4.72652e+08	3.48787e+08	3.19602e+08	1589127446	6.65478e+08	4.1905e+08	656750201	1239877711
Lysine	3.46144e+08	2.59004e+08	2.70045e+08	2.60638e+08	1.66737e+08	2.30899e+08	3.07558e+08	323827207	2.27468e+08	2.71292e+08	2.73928e+08	2.87022e+08	2.1898e+08	2.80021e+08	2.76717e+08	2.79642e+08	3.29814e+08	3.54269e+08	2.51756e+08	2.255e+08	2.90032e+08	2.6437e+08	2.57937e+08	5.35551e+08	3.53298e+08	2.3521e+08	2.19804e+08
Mannitol	2.03708e+06	2.19422e+06	996382	1.12416e+06	3.18515e+06	1.17643e+06	1.13553e+06	1.63428e+06	5.63124e+06	1.72402e+06	2.11446e+06	891703	1.78185e+07	2.52686e+06	3.83525e+06	3.36897e+06	2.15996e+06	1.52871e+06	2.62508e+06	4.53495e+06	1.87972e+06	1.49869e+06	3.17819e+06	2.899e+06	1.82752e+06	2.10026e+06	1.87766e+06
Methionine	3.58629e+07	1.38607e+07	1.89954e+07	3.4796e+07	1.34076e+07	3.53806e+07	3.20536e+07	27592596	1.44953e+07	2.39195e+07	3.54398e+07	1.69135e+07	1.80718e+07	1.93066e+07	3.29075e+07	3.11788e+07	1.94996e+07	2.03185e+07	2.18498e+07	2.7497e+07	4.35494e+07	3.26612e+07	3.52043e+07	7.28601e+07	3.72109e+07	17375271	3.78795e+07
Methylimidazoleacetic acid	359110	931287	433785	857737	1.00337e+06	703085	865035	760662	2.93941e+06	933028	375440	651612	2.69813e+06	914894	448993	657212	364996	492037	432454	1.15748e+06	2.71209e+06	239669	1.4312e+06	500254	400471	625114	1.22612e+06
N6,N6,N6-Trimethyl-L-lysine	9.7145e+06	1.04033e+07	1.82125e+07	2.04193e+07	1.36367e+07	1.64436e+07	2.32248e+07	8.96829e+06	2.14994e+07	9.5384e+06	1.6343e+07	4.1683e+07	1.35164e+07	1.48205e+07	4.65375e+07	4.46222e+07	1.64701e+07	1.54775e+07	1.37288e+07	7.0678e+06	2.26155e+07	2.73017e+07	4.28186e+07	1.76826e+07	1.52445e+07	7.57704e+06	2.41022e+07
N-Acetyl-L-asparagine	2.75927e+06	2.01375e+06	2.24832e+06	1.84161e+06	2.05653e+06	2.42129e+06	2.69222e+06	2.08586e+06	2.00019e+06	2.36363e+06	1.58144e+06	2.02868e+06	2.37219e+06	2.32828e+06	2.40569e+06	1.96118e+06	2.07983e+06	2.83996e+06	3.01427e+06	2.11341e+06	1.84864e+06	1.85259e+06	2.0695e+06	1.72549e+06	2.39518e+06	2.00899e+06	3.14656e+06
N-Acetyl-L-aspartic acid	1.21433e+07	1.83914e+07	1.35852e+07	2.11613e+07	1.66491e+07	1.90884e+07	1.23278e+07	1.57621e+07	1.5649e+07	1.77884e+07	1.70633e+07	1.1307e+07	1.83956e+07	1.37506e+07	1.12366e+07	1.00608e+07	1.54979e+07	1.5767e+07	1.66592e+07	1.12495e+07	1.16773e+07	8.46922e+06	1.44024e+07	9.09996e+06	9.93064e+06	1.71882e+07	1.23737e+07
N-Acetyl-L-leucine	756783	1.33521e+06	549056	1.97814e+06	559595	565482	1.17456e+06	668283	783200	505554	838158	863376	908817	827575	844525	846637	476700	1.49425e+06	789972	1.05356e+06	679704	1.0884e+06	799948	1.18685e+06	1.7482e+06	661559	670579
N-Acetyl-L-seryl-L-aspartic acid	378673	332275	96897.7	260847	354019	427927	359760	117736	393277	379233	443357	375084	369641	418604	440260	380669	359761	402152	514416	383640	641674	578810	457733	510712	639732	172522	446404
N-Acetylserotonin	360757	263093	554786	218134	1.64429e+06	653476	461802	448493	2.3493e+06	313850	571916	1.37216e+06	1.1694e+06	327244	286400	179517	320055	1.15268e+06	586732	102319	1.37008e+06	914934	1.22539e+06	387270	792577	241236	1.62217e+06
N-Benzylformamide	112752566	1.05524e+08	7.27228e+07	8.70782e+07	4.33343e+07	9.03965e+07	1.02268e+08	9.89733e+07	6.51274e+07	7.07447e+07	1.0492e+08	78859001	6.84258e+07	65662208	1.1009e+08	9.32491e+07	7.3941e+07	8.1233e+07	1.40595e+08	1.04095e+08	1.11037e+08	1.41201e+08	1.03318e+08	2.33304e+08	1.08688e+08	6.78455e+07	1.20843e+08
N-cyclooctylurea	2.16222e+06	3.90199e+06	2.70085e+06	2.37748e+06	1.97325e+06	3.48668e+06	7.63556e+06	1.60356e+07	3.22114e+07	2.96352e+06	2.49167e+07	1.58736e+07	2.20178e+07	6.37016e+07	4.44711e+07	4.54815e+07	1.92404e+07	6.19568e+07	1.16568e+07	1.39111e+07	1.9208e+07	2.05401e+07	2.09013e+07	1.46979e+07	4.27804e+06	1.19135e+07	1.07011e+07
Nicotinamide	1.05126e+06	1.07162e+06	1.96501e+06	2.47589e+06	525347	605359	1.5702e+06	1.96999e+06	1.82199e+06	652645	926301	1.03942e+06	2.29954e+06	417826	1.59689e+06	1.39069e+06	572620	1.45752e+06	1.27228e+06	533818	920402	1.39782e+06	4.74182e+06	961977	235154	473853	1.26729e+06
N-Methylcaprolactam	9.64707e+07	1.02422e+08	8.50444e+07	1.03228e+08	1.05381e+08	1.06893e+08	8.16021e+07	8.42027e+07	9.48638e+07	1.06367e+08	1.01393e+08	7.42667e+07	8.94913e+07	8.23928e+07	1.18645e+08	109400598	9.59714e+07	9.06991e+07	9.04501e+07	9.93217e+07	1.11079e+08	1.07583e+08	9.09273e+07	9.05802e+07	1.08971e+08	6.78824e+07	7.80953e+07
Norepinephrine	540817	798411	837916	643411	635773	680316	763750	477680	772155	523990	822156	498692	960684	865941	525781	470550	614153	1.10325e+06	556208	959666	1.07737e+06	692269	625052	769281	613917	539851	550064
N-Phenylacetylglutamine	3.41568e+07	8.1925e+06	5.97054e+07	5.83556e+06	1.95803e+08	6.75573e+07	5.12739e+07	5.16285e+07	3.00482e+08	1.15009e+07	5.23356e+07	1.69264e+08	1.48292e+08	2.15689e+07	1.47632e+07	1.59132e+07	1.77665e+07	1.50749e+08	5.34606e+07	9.85483e+06	1.63752e+08	1.14944e+08	1.46199e+08	3.67003e+07	8.41045e+07	4.7643e+06	1.86271e+08
Oleic acid	3.74496e+08	1742393226	1139613398	1120805452	6.87379e+08	5.5821e+08	7.04387e+08	3.75265e+08	1329700184	5.65207e+08	4.76018e+08	540426229	8.14929e+08	5.95839e+08	7.74601e+08	8.37293e+08	351513322	3.35351e+08	2652621032	3.21411e+08	3.17872e+08	2.60863e+08	1068940944	3.31906e+08	3.51509e+08	5.64564e+08	8.9063e+08
Ornithine	2.75585e+08	2.78514e+08	3.24218e+08	1.74815e+08	1.26431e+08	1.94722e+08	1.50999e+08	4.84002e+08	1.16617e+08	1.77192e+08	2.00162e+08	1.75111e+08	1.20389e+08	1.2052e+08	3.69279e+08	3.79295e+08	1.27346e+08	1.24309e+08	2.33874e+08	1.71076e+08	2.30404e+08	3.56821e+08	2.36601e+08	369900478	2.15661e+08	1.9658e+08	2.69347e+08
Palmitoleic acid	621661	783411	973991	760684	1.11337e+06	1.00516e+06	523396	1.59982e+06	909759	442965	1.00853e+06	579939	514082	516428	906684	709362	627020	444708	1.61986e+06	844609	588755	542683	1.14621e+06	671985	904262	674178	982562
Palmitoyl sphingomyelin	134165395	7.32963e+07	9.5202e+07	2.83746e+08	1.1547e+08	1.90806e+08	2.4155e+08	8.89444e+07	1.68148e+08	129674447	7.95833e+07	1.219e+08	1.27029e+08	9.91335e+07	1.8915e+08	1.42986e+08	1.50869e+08	1.28063e+08	194927705	9.64466e+07	8.79154e+07	3.10152e+08	2.04476e+08	2.68866e+08	1.20309e+08	109562343	7.35251e+07
Paracetamol	477653	519447	502313	4.30901e+07	1.94423e+08	498861	3.99197e+08	255814	363098	388384	488667	277363	362890	359186	4.17709e+08	3.75569e+08	465217	349862	323057	442003	9.64757e+07	581326	1043242598	462301	570317	287695	395970
Pentonic acid	7.46391e+06	2.65802e+06	3.75471e+06	4.87929e+06	4.12334e+06	455269	292229	458450	4.01145e+06	931714	3.65783e+06	4.84256e+06	1.78437e+07	720207	6.69819e+06	5.99753e+06	2.4554e+06	2.92549e+06	1.49325e+06	4.18585e+06	1.02932e+06	1.30732e+06	3.3053e+06	2.46755e+06	302218	275658	1.08676e+07
Phenylalanine	3.05877e+08	2.77111e+08	2.11515e+08	4.18447e+08	2.01489e+08	1.92397e+06	2.98621e+08	254941645	3.46136e+08	1.86748e+08	2.59037e+08	1.98266e+08	3.31493e+08	1.84845e+08	5.11174e+08	4.97124e+08	1.80242e+08	2.3089e+08	3.03847e+08	3.51061e+08	2.62269e+06	4.64833e+08	5.26068e+08	4.41768e+08	3180157	1.14476e+06	1.50377e+06
Pipecolinic acid	3.31223e+08	2.52352e+08	2.49574e+08	2.47179e+08	1.51958e+08	2.14726e+08	2.80756e+08	3.12883e+08	2.15749e+08	2.42633e+08	2.65409e+08	2.66577e+08	2.1219e+08	2.71435e+08	2.52896e+08	262456677	3.08595e+08	3.38267e+08	2.20192e+08	2.12458e+08	2.75673e+08	2.4897e+08	2.39964e+08	513841114	4.65259e+07	2.20118e+08	2.07676e+08
Proline	566347082	4.97988e+08	5.38482e+08	5.64688e+08	7.74834e+08	5.43286e+08	5.61324e+08	5.97759e+08	7.31392e+08	4.74931e+08	7.09607e+08	5.38794e+08	4.19275e+08	7.10218e+08	8.33966e+08	8.14062e+08	5.51351e+08	3.39772e+08	911571375	7.04212e+08	6.24237e+08	6.1959e+08	5.76477e+08	9.67896e+08	8.92796e+08	5.14229e+08	6.72962e+08
Prolylleucine	1.58404e+07	1.18655e+07	1.20269e+07	2.73726e+07	2.00729e+07	1.08997e+07	1.19001e+07	1.26881e+07	5.96848e+07	3.55997e+07	1.56418e+07	2.35794e+07	1.3511e+07	17781416	2.22595e+07	1.9298e+07	4.22946e+07	4.68813e+07	1.76523e+07	2.26606e+07	4.61219e+07	1.91529e+07	8.03966e+06	2.75144e+07	1.49245e+07	1.17034e+07	2.31529e+07
Proscillaridin A	103300	86133.7	75429.1	101652	84040.8	105106	104325	87358.2	1.37272e+06	88331.3	112257	158571	109157	91426.6	119405	133566	82349.4	113851	124312	107575	152248	170947	154156	114775	172576	113561	124163
Pseudoecgonine	3.45322e+07	2.22103e+07	2.54121e+07	1.24751e+07	8.09101e+06	1.68912e+07	2.44171e+07	2.01342e+07	3.83797e+07	2.96198e+07	2.96772e+07	5.21407e+07	3.85396e+07	3.37646e+07	2.19245e+07	2.26942e+07	2.6569e+07	3.88609e+07	2.03457e+07	5.16197e+07	6.71595e+07	4.76776e+07	2.03737e+07	5.27342e+07	3.61396e+07	2.07711e+07	3.28242e+07
Pyridoxal	1.52676e+06	1.40712e+06	1.99953e+06	1.50348e+06	1.4699e+06	1.21553e+06	1.30673e+06	917205	1.19247e+06	1.06946e+06	2.87528e+06	813098	2.82092e+06	1.16793e+06	5.54108e+06	5.7927e+06	742025	1.00965e+06	871643	1.84246e+06	1.54889e+06	1.19052e+06	1.41378e+06	1.40682e+06	954608	489028	4.28908e+06
Pyroglutamic Acid	2.43957e+08	2.02738e+08	1.04012e+08	2.26895e+08	2.28008e+08	2.35103e+08	2.44689e+08	2.49357e+08	3.04552e+08	1.76551e+08	331408177	2.34465e+08	1.58453e+08	2.40756e+08	1.9367e+08	231308739	3.08983e+08	2.55952e+08	2.39411e+08	2.9672e+08	2.42771e+08	2.54723e+08	1.13184e+08	3.06057e+08	2.53822e+08	1.85453e+08	2.49207e+08
Riboflavin	222930	175386	167529	188912	194003	220960	226553	163761	230374	188700	327964	202460	1.3177e+06	225551	222320	213401	200345	209814	175717	229381	227582	258860	224727	207771	195850	177094	198226
Serine	6.97042e+06	3.78065e+06	6.79519e+06	1.13513e+07	3.50454e+06	7.41396e+06	6.80014e+06	8.01365e+06	4.32225e+06	3.54709e+06	6.40362e+06	6.16346e+06	6.71039e+06	5.26473e+06	7.5739e+06	9.13172e+06	5.99768e+06	5.69891e+06	1.03123e+07	5.33483e+06	5.72627e+06	8.95947e+06	8.53766e+06	6.65048e+06	6.66033e+06	3.17742e+06	6.67503e+06
Sphingosine	462487	569921	611821	576054	407013	355703	402789	795557	418978	363232	495376	364533	360630	397342	499292	637091	529283	429337	429922	507483	441031	747404	616106	546424	457671	396368	407367
Stachydrine	9.53113e+07	2.45557e+08	5.54351e+07	8.3537e+08	2.66571e+08	5.00776e+07	5.03889e+07	4.96237e+07	6.6813e+07	1792599702	2.17988e+08	5.76865e+08	2.07776e+08	1.46976e+08	2.82323e+08	3.29932e+08	1878299844	1142278403	1.47707e+08	9.65314e+07	5.11639e+07	1.95594e+08	2.23529e+08	1.99023e+08	2.38027e+08	5.1207e+07	1.20246e+08
Taurine	2.45642e+08	1.935e+08	1.22476e+08	2.4974e+08	6.97145e+07	1.3459e+08	3.48379e+08	1.56283e+08	1.33632e+08	2.31912e+08	103981207	2.15645e+08	1.27405e+08	5.30758e+07	229857272	1.96352e+08	2.47024e+08	1.59134e+08	1.66678e+08	1.49542e+08	1.57354e+08	2.75208e+08	331079337	206986159	1.95486e+08	1.58685e+08	1.96421e+08
Threonine	965615	1.0629e+06	2.99507e+06	879623	1.14346e+06	1.08753e+06	1.29663e+06	235319	1.27605e+06	597455	429336	2.62127e+06	1.169e+06	1.18025e+06	1.9973e+06	1.80094e+06	892666	1.41016e+06	2.50018e+06	1.9307e+06	2.1722e+06	1.27353e+06	1.5245e+06	980105	904962	894484	1.00527e+06
trans,trans-2,4-Heptadienal	9.79357e+07	1.04146e+08	8.58449e+07	1.04839e+08	1.07575e+08	1.08569e+08	8.33159e+07	8.569e+07	9.56559e+07	1.08303e+08	1.03164e+08	7.47888e+07	9.08496e+07	8.31911e+07	116961462	1.0715e+08	9.76116e+07	9.13819e+07	9.19894e+07	1.00399e+08	1.09146e+08	1.08609e+08	9.17234e+07	9.12269e+07	1.10673e+08	6.88207e+07	7.95123e+07
trans-3-Indoleacrylic acid	1170329317	7.83603e+08	583735662	6.77117e+08	2.40623e+08	7.49292e+08	7.50939e+08	5.63145e+08	1.80455e+08	712277757	9.64062e+08	5.872e+08	4.8656e+08	6.26067e+08	4.74033e+08	477801510	8.56529e+08	3.89178e+08	5.27829e+08	1026959436	6.43946e+08	1357573751	3.74107e+08	1579080048	1273516886	5.16598e+08	6.10046e+08
Trigonelline	1.04074e+08	3.36132e+07	8.23629e+07	1.67132e+07	5.45399e+06	7.45268e+06	4.91538e+06	6.05452e+06	8.40795e+06	1.89789e+06	1.33908e+07	1.22013e+07	1.16952e+07	3.81853e+06	181120909	1.57126e+08	3.43217e+07	1.49992e+07	4.95924e+07	1.63202e+08	1.85859e+06	5.34879e+06	1.7635e+07	4.39467e+07	7.07095e+06	1.99339e+07	1.76971e+07
Trimethylamine N-oxide	1.37338e+06	1.24252e+06	4.03492e+06	327473	1.54965e+07	2.94463e+06	6.50106e+06	2.28732e+06	3.8497e+06	234861	3.24592e+06	1.76638e+07	3.41488e+06	1.50957e+07	1.3393e+06	1.42978e+06	2.01203e+06	4.66475e+06	1.07309e+07	1.97755e+06	4.87473e+06	7.18897e+06	8.3239e+06	1.8061e+06	2.62849e+06	2.06105e+06	4.36948e+06
Tryptophan	1237982992	8.38956e+08	6.17058e+08	7.51042e+08	2.64838e+08	8.09272e+08	8.06525e+08	616045718	1.87582e+08	7.70568e+08	1030427997	5.88398e+08	5.13212e+08	6.2605e+08	506197137	5.00074e+08	9.19776e+08	4.18794e+08	5.55315e+08	1094408143	6.83312e+08	1417838435	3.92645e+08	1695278970	1362750860	5.5665e+08	6.40803e+08
Tyrosine	1.65261e+08	1.23269e+08	9.94629e+07	1.63399e+08	7.06395e+07	1.10251e+08	1.29379e+08	135053527	1.01028e+08	8.06975e+07	1.23301e+08	1.11514e+08	8.49364e+07	8.07689e+07	1.47935e+08	1.61026e+08	8.94976e+07	1.06427e+08	187699240	162394081	158107066	1.96129e+08	1.48265e+08	3.18058e+08	1.65801e+08	1.18922e+08	1.73993e+08
Uracil	2.42169e+07	1.84167e+07	2.98101e+07	3.72471e+07	1.15623e+07	1.84205e+07	2.4076e+07	2.54783e+07	2.01936e+07	24096282	2.52357e+07	1.4358e+07	2.32799e+07	2.44877e+07	9.29693e+06	3.68657e+07	2.76266e+07	2.16215e+07	2.27809e+07	1.83079e+07	1.5296e+07	4.28481e+07	1.80532e+07	1.76507e+07	2.24953e+07	2.37542e+07	2.16638e+07
Uric acid	2.6937e+07	2.68568e+07	2.00788e+07	2.85234e+07	2.60677e+07	2.5629e+07	1.6573e+07	1.5609e+07	1.81499e+07	1.54876e+07	2.67218e+07	1.93992e+07	1.92024e+07	3.36634e+07	2.3701e+07	2.35638e+07	2.36156e+07	1.79356e+07	2.17989e+07	3.33255e+07	2.45253e+07	1.2638e+07	2.5017e+07	2.49597e+07	1.53188e+07	2.43468e+07	2.28784e+07
Uridine	643556	881163	1.62399e+06	1.92196e+06	333209	442532	725055	1.09578e+06	570801	632316	510638	736451	1.01151e+06	578750	1.54722e+06	1.40222e+06	864282	767484	1.05053e+06	382238	617650	1.84428e+06	1.22162e+06	585313	858211	945743	1.0868e+06
Urocanic acid	5.28139e+06	5.44802e+06	8.2624e+06	1.90354e+06	3.50117e+06	5.19279e+06	3.19941e+06	7.13942e+07	9.99286e+06	3.53913e+06	2.94787e+06	2.60132e+06	7.8752e+06	7.01848e+06	5.2323e+06	1.20171e+07	3.84314e+06	4.84379e+06	3.43496e+06	3.69802e+06	3.71162e+06	1.2104e+07	1.55221e+06	2.94735e+06	4.07059e+06	5.58248e+06	1.6709e+07
Valine	69764.3	82789.4	58025.4	65334.6	74189.9	79511.3	68896.6	108798	93547.2	78525.3	71801.7	87300.7	63403.8	189810	756481	73805.9	68682.6	97536.2	68195.1	86654.8	98627.4	111418	79821.9	122492	85618.2	81183.4	86655.2
Vernolic acid	9.95817e+06	1.49998e+07	2.22047e+07	2.67468e+07	2.01554e+07	5.32857e+07	2.57959e+06	3.78279e+07	8.52715e+06	1.47486e+07	2.14322e+07	1.81947e+07	977800	1.9251e+07	1.63415e+07	2.56958e+07	3.43707e+07	9.76972e+06	1.61578e+07	2.90573e+07	7.13149e+06	1.36624e+07	5.91798e+06	1.86655e+07	5.28603e+07	2.49077e+07	3.80645e+07
Xanthurenic acid	234815	82646.3	77678.3	462392	89009.2	161822	216288	87977.5	100964	208299	315120	179074	120757	178605	119108	120557	223317	122017	119885	303263	183070	208671	131789	600889	295314	129060	124849
α-Linolenic acid	9.95587e+06	1.34919e+07	2.28741e+07	2.65508e+07	1.93817e+07	5.34746e+07	2.16269e+06	3.70067e+07	7.94165e+06	1.49273e+07	2.10778e+07	1.80856e+07	893461	1.98666e+07	1.74235e+07	2.56417e+07	3.40538e+07	8.88013e+06	1.53671e+07	29221935	6.65358e+06	1.37984e+07	6.18995e+06	1.91604e+07	5.64166e+07	2.56968e+07	3.65151e+07
